# Supplementary material for: Precision Medicine Study of Post-Exertional Malaise Epigenetic Changes in Myalgic Encephalomyelitis/Chronic Fatigue Patients During Exercise
Source: Int J Mol Sci. 2025 Sep 3;26(17):8563. doi: 10.3390/ijms26178563 (PMC12429597; doi:10.3390/ijms26178563)
Supplement: Supplementary file 1 [file ijms-26-08563-s001.zip]

Archive with 2 entries (2 files):
- Supplementary Figures.pdf
- TatePEM manuscript supplementar tables.xlsx
