# Supplementary material for: Precision Medicine Study of Post-Exertional Malaise Epigenetic Changes in Myalgic Encephalomyelitis/Chronic Fatigue Patients During Exercise
Source: Int J Mol Sci. 2025 Sep 3;26(17):8563. doi: 10.3390/ijms26178563 (PMC12429597; doi:10.3390/ijms26178563)
Supplement: Supplementary file 1 [file ijms-26-08563-s001.zip › TatePEM manuscript supplementar tables.xlsx]

## Sheet: Table S1
Supplementary Table S1: 205 Differentially Methylated Fragments unique to ME/CFS
Chr	Start	End	Len	CpGs	Pr	Test	X.Meth	Count_0h	Count_24h	Count_48h	Meth_0h	Meth_24h	Meth_48h	ME007_0h	ME016_0h	ME024_0h	ME026_0h	ME028_0h	ME007_24h	ME016_24h	ME024_24h	ME026_24h	ME028_24h	ME007_48h	ME016_48h	ME024_48h	ME026_48h	ME028_48h	Enddist	Overlap	CpGIs_range	CpGIs_dist	CpGI_relation	Strand	GeneID	GeneRange	Biotype	diff_0_24	diff_24_48	diff_0_48	Gene_Location	Label
1	3400359	3400411	53	1	0.0227116	F(2,12)=5.27	R2	5	5	5	72.41	84.51	81.25	0.7209	0.6889	0.6957	0.7794	0.6667	0.7209	0.8696	0.9167	0.8868	0.7826	0.8333	0.9333	0.8511	0.725	0.8043	141156	-	3540768-3542241	-140408	-	5'	TPRG1L	3541566-3546691	protein_coding	12.1	-3.26	8.84	intergenic	TPRG1L_intergenic
1	22149986	22150158	173	8	0.0362321	F(2,12)=4.43	R2	5	5	5	57.38	67.75	59.56	0.6096	0.5646	0.6422	0.5348	0.5377	0.72	0.675	0.7364	0.6654	0.5743	0.5621	0.6	0.6667	0.5709	0.6412	-113803	intron_exon_boundary	22263347-22264277	114120	-	3'	HSPG2	22148738-22263790	protein_coding	10.37	-8.19	2.18	boundary	HSPG2_boundary
1	23120671	23120770	100	1	0.0450142	F(2,12)=4.06	R1	5	5	5	89.1	76.33	79.55	0.825	0.8947	0.9231	0.8837	1	0.8519	0.8222	0.8043	0.5517	0.7273	0.7273	0.8947	0.8077	0.7391	0.8095	-83437	on_intron	23036824-23038362	83848	-	5'	EPHB2	23037332-23241818	protein_coding	-12.77	3.22	-9.55	intron	EPHB2_intron
1	35170997	35171156	160	1	0.0324818	F(2,12)=4.62	R2	5	5	5	44.68	62.02	50.49	0.4138	0.5385	0.3913	0.4	0.45	0.619	0.7059	0.7083	0.5556	0.5	0.7059	0.4545	0.4118	0.5357	0.4333	49493	-	35037260-35037686	133738	-	5'	GJB5	35220648-35224113	protein_coding	17.34	-11.53	5.81	intergenic	GJB5_intergenic
1	38898993	38899034	42	1	0.0109901	F(2,12)=6.72	R1	5	5	5	55.88	33.7	28.95	0.64	0.6897	0.3125	0.45	0.5833	0.3125	0.3077	0.375	0.4375	0.2	0.1667	0.4167	0.2667	0.2308	0.3333	386544	-	38510103-38513642	-385391	-	3'	POU3F1	38509523-38512450	protein_coding	-22.18	-4.75	-26.93	intergenic	POU3F1_intergenic
1	44689043	44689179	137	1	0.0204447	F(2,12)=5.47	R2	5	5	5	28.85	42.02	30.46	0.225	0.3333	0.3333	0.3333	0.125	0.4359	0.4194	0.4545	0.4259	0.3548	0.36	0.1875	0.3714	0.2456	0.3415	-131888	on_intron	44820658-44821113	131935	-	3'	ERI3	44686742-44820932	protein_coding	13.17	-11.56	1.61	intron	ERI3_intron
1	204343345	204343486	142	2	0.0253638	F(2,12)=5.07	R2	5	5	5	60	71.2	63.21	0.5	0.6098	0.6304	0.6176	0.625	0.7424	0.8	0.6607	0.7037	0.7037	0.5714	0.5238	0.7391	0.6724	0.619	14302	-	204346733-204347430	3945	CpGI_shelf	3'	PLEKHA6	204190349-204329044	protein_coding	11.2	-7.99	3.21	intergenic	PLEKHA6_intergenic
1	247511349	247511468	120	14	0.00766723	F(2,12)=7.51	R1	5	5	5	32.33	21.91	18.56	0.2817	0.2791	0.3786	0.4109	0.2688	0.2206	0.1272	0.2595	0.2758	0.207	0.2667	0.1258	0.195	0.1723	0.1716	16202	-	247494250-247495840	-15627	-	3'	ZNF496	247460714-247495148	protein_coding	-10.42	-3.35	-13.77	intergenic	ZNF496_intergenic
2	13001903	13002088	186	1	0.0346607	F(2,12)=4.51	R2	5	5	5	44.22	57.6	48.87	0.4717	0.5	0.3333	0.4286	0.4167	0.5405	0.5333	0.68	0.5143	0.6923	0.4643	0.5	0.3846	0.42	0.6562	1191614	-	11809607-11810463	-1191624	-	3'	NTSR2	11798304-11810290	protein_coding	13.38	-8.73	4.65	intergenic	NTSR2_intergenic
2	30885732	30885831	100	1	0.00348782	F(2,12)=9.41	R1	5	5	5	79.03	63.71	63.54	0.7576	0.8167	0.9286	0.7547	0.7692	0.7045	0.686	0.62	0.5333	0.5652	0.4762	0.6216	0.6538	0.7	0.6471	571050	-	31456741-31457653	-571008	-	5'	EHD3	31456880-31492313	protein_coding	-15.32	-0.17	-15.49	intergenic	EHD3_intergenic
2	43269469	43269646	178	3	0.0144122	F(2,12)=6.16	R2	5	5	5	53.65	64.93	58.92	0.6013	0.5942	0.4608	0.5303	0.4407	0.6983	0.7391	0.6418	0.5723	0.6634	0.5294	0.6452	0.619	0.6075	0.5649	249737	-	43019666-43020509	-249136	-	3'	HAAO	42994229-43019733	protein_coding	11.28	-6.01	5.27	intergenic	HAAO_intergenic
2	70175706	70175849	144	6	0.0180994	F(2,12)=5.71	R2	5	5	5	47.3	61.08	55.75	0.506	0.4774	0.4795	0.4805	0.3483	0.5791	0.7323	0.6823	0.5789	0.5185	0.6364	0.4821	0.5	0.6	0.4805	138737	-	70313201-70315490	-137494	-	5'	PCBP1	70314585-70316332	protein_coding	13.78	-5.33	8.45	intergenic	PCBP1_intergenic
2	239742415	239742521	107	1	0.00143977	F(2,12)=11.86	R3	5	5	5	83.92	69.44	84.62	0.7727	0.8649	0.8571	0.8889	0.8158	0.72	0.7826	0.7	0.6111	0.6364	0.9286	0.9286	0.8	0.8077	0.8333	14153	-	239755097-239758310	-12681	-	5'	TWIST2	239756673-239795893	protein_coding	-14.48	15.18	0.7	intergenic	TWIST2_intergenic
3	116470069	116470203	135	1	0.0204172	F(2,12)=5.48	R3	5	5	5	77.34	63.19	78.05	0.7105	0.8333	0.88	0.6667	0.8235	0.7609	0.65	0.5	0.6667	0.4211	0.8	0.7143	0.8696	0.75	0.7692	-1246025	on_intron	117715565-117716564	1246362	-	3'	LSAMP	115528641-117716095	protein_coding	-14.15	14.86	0.71	intron	LSAMP_intron
4	59598241	59598374	134	4	0.0308084	F(2,12)=4.72	R3	5	5	5	42.21	52.21	55.64	0.4492	0.5	0.3333	0.4219	0.4615	0.4812	0.5	0.5063	0.62	0.4762	0.6667	0.5574	0.4805	0.6067	0.4946	1621691	-	57975861-57976916	-1621457	-	3'	IGFBP7	57896939-57976551	protein_coding	10	3.43	13.43	intergenic	IGFBP7_intergenic
5	4432463	4432573	111	1	0.0203772	F(2,12)=5.48	R2	5	5	5	75.96	87.5	79.84	0.7188	0.7797	0.8519	0.7586	0.6944	0.8387	0.9737	0.814	0.8333	0.9118	0.8421	0.75	0.7826	0.8056	0.7941	707871	-	5138803-5140941	-706339	-	5'	ADAMTS16	5140443-5320417	protein_coding	11.54	-7.66	3.88	intergenic	ADAMTS16_intergenic
5	5688533	5688613	81	3	0.0384753	F(2,12)=4.33	R1	5	5	5	27.63	16.75	19.19	0.1918	0.3281	0.2857	0.2143	0.25	0.1014	0.1838	0.1892	0.2254	0.0625	0.1724	0.1719	0.2308	0.2414	0.1596	760124	-	6378292-6378846	-689758	-	5'	UBE2QL1	6448736-6495022	protein_coding	-10.88	2.44	-8.44	intergenic	UBE2QL1_intergenic
5	40909532	40909656	125	1	0.00942015	F(2,12)=7.06	R2	5	5	5	27.82	38.06	19.83	0.2727	0.3103	0.2143	0.3095	0.25	0.3684	0.7	0.3415	0.3548	0.3571	0.25	0.1667	0.2083	0.12	0.2424	-301	on_exon	40835242-40835873	74291	-	5'	C7	40909354-40983041	protein_coding	10.24	-18.23	-7.99	promoter	C7_promoter
7	6475090	6475232	143	5	0.0492495	F(2,12)=3.91	R1	5	5	5	79.68	68.84	71.3	0.8065	0.7841	0.7105	0.8201	0.8333	0.625	0.6667	0.7333	0.7045	0.8182	0.7273	0.6842	0.6706	0.7172	0.7423	-48730	on_intron	6523065-6523897	48666	-	3'	DAGLB	6448757-6523821	protein_coding	-10.84	2.46	-8.38	intron	DAGLB_intron
7	98413944	98414046	103	2	0.0106635	F(2,12)=6.79	R2	5	5	5	59.38	71.92	69.06	0.5	0.6504	0.6154	0.6047	0.5556	0.7606	0.7333	0.6562	0.7593	0.6727	0.6	0.7347	0.6531	0.7561	0.6471	61511	-	98467024-98468058	-53079	-	5'	TRRAP	98475556-98610866	protein_coding	12.54	-2.86	9.68	intergenic	TRRAP_intergenic
8	10906847	10906937	91	1	0.0122653	F(2,12)=6.49	R1	5	5	5	88.08	73.05	77.89	0.8929	0.8545	0.9	0.9143	0.8696	0.7391	0.6809	0.8889	0.6842	0.5625	0.7857	0.7619	0.8696	0.7692	0.7083	-152027	on_intron	11057685-11059242	152306	-	3'	XKR6	10753555-11058875	protein_coding	-15.03	4.84	-10.19	intron	XKR6_intron
8	20303498	20303589	92	1	0.0444353	F(2,12)=4.08	R2	5	5	5	78.76	90.57	87.5	0.7083	0.8421	0.9	0.7742	0.7	0.963	0.9091	0.8571	0.8235	1	0.9167	0.7857	0.8824	0.8889	0.8889	142025	-	20160812-20161685	-141903	-	3'	LZTS1	20103676-20161474	protein_coding	11.81	-3.07	8.74	intergenic	LZTS1_intergenic
8	61777853	61778004	152	6	0.040317	F(2,12)=4.25	R2	5	5	5	48.9	59.77	49.66	0.4159	0.5803	0.5625	0.4436	0.4921	0.6067	0.616	0.5511	0.5808	0.6465	0.4722	0.6122	0.5448	0.4612	0.4857	-186666	on_exon	61590787-61593180	187067	-	5'	CHD7	61591337-61779465	protein_coding	10.87	-10.11	0.76	exon	CHD7_exon
8	143848632	143848678	47	1	0.0181581	F(2,12)=5.70	R2	5	5	5	76.6	87.5	86.72	0.7429	0.75	0.8	0.8261	0.5833	0.881	0.8947	0.8	0.8667	1	0.9474	0.8824	0.8889	0.7812	0.8788	-11007	on_intron	143908363-143909272	60595	-	3'	LYNX1	143845752-143859640	protein_coding	10.9	-0.78	10.12	intron	LYNX1_intron
9	36148169	36148287	119	3	0.0462986	F(2,12)=4.01	R1	5	5	5	71.1	60.46	69.87	0.7267	0.7538	0.7168	0.7155	0.6	0.6164	0.5745	0.5849	0.6481	0.6226	0.6757	0.5781	0.7571	0.7549	0.6957	-11556	on_intron	36136189-36137229	11981	-	5'	GLIPR2	36136730-36163910	protein_coding	-10.64	9.41	-1.23	intron	GLIPR2_intron
9	36148288	36148444	157	2	0.0355932	F(2,12)=4.46	R2	5	5	5	54.28	65.18	55.9	0.5393	0.5075	0.4928	0.5405	0.7	0.6289	0.6863	0.6818	0.6	0.7091	0.6415	0.5667	0.5769	0.5263	0.5455	-11713	on_intron	36136189-36137229	12100	-	5'	GLIPR2	36136730-36163910	protein_coding	10.9	-9.28	1.62	intron	GLIPR2_intron
9	130700685	130700757	73	6	0.00131836	F(2,12)=12.12	R2	5	5	5	74.23	85.1	84.98	0.7342	0.7722	0.7018	0.7116	0.7486	0.8777	0.8261	0.8681	0.875	0.825	0.9483	0.787	0.8025	0.9103	0.8495	-77	on_intron	130706861-130707297	6541	-	3'	DPM2	130697378-130700763	protein_coding	10.87	-0.12	10.75	promoter	DPM2_promoter
9	138426147	138426295	149	1	0.024084	F(2,12)=5.17	R2	5	5	5	28.38	43.08	35.51	0.2619	0.3333	0.2857	0.2727	0.2727	0.4194	0.4545	0.625	0.381	0.3182	0.2778	0.3636	0.4	0.3421	0.4242	11691	-	138391395-138393271	34753	-	5'	OBP2A	138437985-138441815	protein_coding	14.7	-7.57	7.13	intergenic	OBP2A_intergenic
9	139516450	139516617	168	3	0.000229011	F(2,12)=18.26	R1	5	5	5	42	30.48	30.99	0.4113	0.4167	0.439	0.4224	0.4054	0.3333	0.2642	0.2526	0.3565	0.2679	0.3231	0.25	0.2879	0.2986	0.3571	36692	-	139538817-139539217	-22366	-	5'	EGFL7	139553308-139567130	protein_coding	-11.52	0.51	-11.01	intergenic	EGFL7_intergenic
10	3466665	3466847	183	8	0.0144744	F(2,12)=6.15	R1	5	5	5	53.43	41.82	40.79	0.5552	0.5301	0.5632	0.4527	0.5725	0.4639	0.4454	0.475	0.3926	0.292	0.385	0.5054	0.4407	0.3621	0.4222	251663	-	3214299-3215260	-251586	-	3'	PITRM1	3179920-3215003	protein_coding	-11.61	-1.03	-12.64	intergenic	PITRM1_intergenic
10	86367946	86368039	94	3	0.0450983	F(2,12)=4.06	R3	5	5	5	49.1	61.23	62.32	0.5467	0.5574	0.2609	0.5286	0.377	0.7603	0.6323	0.5614	0.4872	0.5476	0.6471	0.7059	0.71	0.5169	0.6061	366730	-	86088163-86088933	-279105	-	3'	LRIT1	85991349-86001217	protein_coding	12.13	1.09	13.22	intergenic	LRIT1_intergenic
11	64053972	64054031	60	1	0.0124308	F(2,12)=6.47	R2	5	5	5	36.3	48.06	37.27	0.4091	0.4103	0.3571	0.3333	0.3103	0.5357	0.35	0.5625	0.5	0.6154	0.3684	0.3333	0.3333	0.303	0.4839	-16496	intron_exon_boundary	64036754-64037974	17219	-	5'	GPR137	64037534-64056972	protein_coding	11.76	-10.79	0.97	boundary	GPR137_boundary
12	51781961	51782158	198	3	0.0266794	F(2,12)=4.98	R2	5	5	5	35.94	47.67	43.84	0.2804	0.3729	0.4318	0.4091	0.2857	0.4478	0.4792	0.4286	0.5278	0.561	0.5091	0.3333	0.3659	0.4731	0.4426	-3474	on_intron	51785252-51785821	3664	CpGI_shelf	3'	GALNT6	51745682-51785436	protein_coding	11.73	-3.83	7.9	intron	GALNT6_intron
12	54521389	54521468	80	3	0.035702	F(2,12)=4.46	R2	5	5	5	30.2	41.3	28.24	0.3571	0.3094	0.2553	0.3212	0.2289	0.4118	0.4133	0.4474	0.4407	0.359	0.4167	0.2063	0.4098	0.2917	0.2037	152510	-	54673815-54674988	-152425	-	5'	HNRNPA1	54673977-54680872	protein_coding	11.1	-13.06	-1.96	intergenic	HNRNPA1_intergenic
12	105894425	105894557	133	4	0.00819512	F(2,12)=7.36	R2	5	5	5	33.1	51.78	44.49	0.3152	0.3838	0.3067	0.3258	0.1864	0.3671	0.4865	0.5612	0.5915	0.6078	0.3047	0.3846	0.5417	0.4028	0.5195	264410	-	105629498-105630099	-264457	-	3'	APPL2	105567074-105630016	protein_coding	18.68	-7.29	11.39	intergenic	APPL2_intergenic
12	114060345	114060386	42	1	0.00941494	F(2,12)=7.06	R2	5	5	5	44.26	67.77	61.61	0.4615	0.4706	0.5	0.4	0.3636	0.6	0.8205	0.5217	0.6552	0.7	0.4167	0.6923	0.6818	0.6176	0.6129	150261	-	113908888-113910681	-149704	-	3'	LHX5	113899838-113910085	protein_coding	23.51	-6.16	17.35	intergenic	LHX5_intergenic
13	38045800	38045883	84	2	0.00543425	F(2,12)=8.31	R2	5	5	5	75.62	87.47	81.86	0.6441	0.7519	0.7381	0.7582	0.8175	0.8923	0.9225	0.8	0.8267	0.8837	0.8148	0.8462	0.8462	0.7895	0.8118	365998	-	37853914-37854967	-190915	-	3'	CSNK1A1L	37677398-37679803	protein_coding	11.85	-5.61	6.24	intergenic	CSNK1A1L_intergenic
14	92800636	92800744	109	1	0.0246769	F(2,12)=5.12	R2	5	5	5	70.9	85.44	71.67	0.7097	0.7568	0.6923	0.6667	0.6957	0.9167	0.9111	0.775	0.8	0.8235	0.9	0.75	0.7647	0.7297	0.625	-11818	on_intron	92653865-92654306	146772	-	5'	SLC24A4	92788925-92962596	protein_coding	14.54	-13.77	0.77	intron	SLC24A4_intron
14	98176125	98176255	131	1	0.0164705	F(2,12)=5.90	R3	5	5	5	27.51	38.37	41.38	0.3818	0.3171	0.16	0.1481	0.2439	0.5	0.2973	0.359	0.3256	0.5263	0.3793	0.4375	0.4444	0.4	0.4286	1001696	-	97685060-97685946	491066	-	5'	C14orf177	99177950-99184098	protein_coding	10.86	3.01	13.87	intergenic	C14orf177_intergenic
15	20981431	20981521	91	10	0.0353563	F(2,12)=4.47	R2	5	5	5	18.25	30.52	18.08	0.1651	0.2659	0.0833	0.1457	0.2236	0.372	0.3862	0.2625	0.2052	0.3384	0.1778	0.2041	0.1975	0.0545	0.3082	164247	-	21083014-21084348	-101582	-	5'	RP11-810K23.3	21145767-21198632	protein_coding	12.27	-12.44	-0.17	intergenic	RP11-810K23.3_intergenic
15	73101514	73101617	104	1	0.0130219	F(2,12)=6.37	R3	5	5	5	78.43	62.69	79.82	0.8387	0.8113	0.7778	0.6774	0.8	0.6316	0.7391	0.697	0.5946	0.4545	0.9333	0.8947	0.8	0.76	0.7	25389	-	73075587-73076663	-24953	-	3'	ADPGK	73043710-73076126	protein_coding	-15.74	17.13	1.39	intergenic	ADPGK_intergenic
15	101549339	101549486	148	1	0.0211816	F(2,12)=5.41	R1	5	5	5	86.86	75.43	83.72	0.9394	0.8636	0.9524	0.8182	0.8182	0.7736	0.7059	0.8148	0.7826	0.6429	0.8421	0.9286	0.8889	0.7358	0.8814	-90065	on_intron	101458287-101460223	91053	-	5'	LRRK1	101459420-101610317	protein_coding	-11.43	8.29	-3.14	intron	LRRK1_intron
16	1957170	1957291	122	1	0.0383678	F(2,12)=4.33	R2	5	5	5	72.73	85.71	84.18	0.697	0.7368	0.8462	0.7027	0.7273	0.9024	0.9091	0.878	0.8	0.7333	0.8696	0.8824	0.8214	0.7647	0.9231	52229	-	2009338-2010083	-52167	-	5'	NDUFB10	2009519-2011976	protein_coding	12.98	-1.53	11.45	intergenic	NDUFB10_intergenic
16	12415579	12415722	144	1	0.0474124	F(2,12)=3.97	R2	5	5	5	66.81	78.74	68	0.5918	0.6383	0.5517	0.7083	0.7925	0.7727	0.8462	0.6939	0.8286	0.9	0.6739	0.7273	0.5278	0.7111	0.7838	231421	-	12210656-12211328	-204393	-	3'	AC007601.1	12180609-12184159	protein_coding	11.93	-10.74	1.19	intergenic	AC007601.1_intergenic
17	79450263	79450366	104	1	0.0116586	F(2,12)=6.60	R3	5	5	5	25.8	43.25	44.64	0.25	0.2833	0.381	0.3117	0.1385	0.4894	0.3404	0.4627	0.3846	0.4615	0.5882	0.4737	0.4483	0.3077	0.4545	45057	-	79495006-79496291	-44742	-	5'	FSCN2	79495422-79504156	protein_coding	17.45	1.39	18.84	intergenic	FSCN2_intergenic
19	4543429	4543533	105	8	0.0436365	F(2,12)=4.11	R3	5	5	5	39.24	49.66	50.07	0.4524	0.3891	0.2952	0.4573	0.2452	0.4194	0.5472	0.5238	0.4276	0.5758	0.5693	0.6441	0.4844	0.3709	0.5218	-15077	on_intron	4580470-4581907	38375	-	3'	SEMA6B	4542600-4558507	protein_coding	10.42	0.41	10.83	intron	SEMA6B_intron
19	4543763	4543886	124	13	0.0118473	F(2,12)=6.57	R1	5	5	5	83.36	70.28	72.8	0.86	0.8021	0.9086	0.8343	0.7716	0.7723	0.7407	0.7225	0.6751	0.5858	0.637	0.7471	0.8045	0.7387	0.7064	-14743	on_intron	4580470-4581907	38022	-	3'	SEMA6B	4542600-4558507	protein_coding	-13.08	2.52	-10.56	intron	SEMA6B_intron
20	35001191	35001324	134	3	0.035643	F(2,12)=4.46	R2	5	5	5	59.38	72.16	64.57	0.6165	0.646	0.625	0.5664	0.5089	0.75	0.7333	0.6957	0.717	0.6892	0.7087	0.463	0.6392	0.6108	0.7105	-107065	on_intron	34893806-34895214	107386	-	5'	DLGAP4	34894258-35157040	protein_coding	12.78	-7.59	5.19	intron	DLGAP4_intron
20	61005667	61005710	44	1	0.00078343	F(2,12)=13.76	R2	5	5	5	73.97	86.15	69.23	0.6571	0.8537	0.6667	0.7368	0.7273	0.8947	0.8824	0.8065	0.8485	0.9231	0.6471	0.6429	0.6667	0.6786	0.7667	3079	-	61022121-61022554	16845	-	3'	C20orf151	60985293-61002589	protein_coding	12.18	-16.92	-4.74	promoter	C20orf151_promoter
22	18885871	18885986	116	4	0.0267263	F(2,12)=4.97	R2	5	5	5	66.49	77.7	69.58	0.6531	0.7266	0.625	0.6125	0.6	0.8188	0.7059	0.7143	0.8148	0.8	0.7442	0.8235	0.6034	0.694	0.686	7556	-	18893252-18894291	-7380	-	5'	DGCR6	18893541-18901751	protein_coding	11.21	-8.12	3.09	intergenic	DGCR6_intergenic
22	37813744	37813835	92	2	0.029374	F(2,12)=4.80	R2	5	5	5	67.89	80	77.37	0.7639	0.6635	0.6471	0.6349	0.6667	0.7667	0.83	0.7636	0.8511	0.7708	0.6765	0.8372	0.9167	0.7193	0.7534	-9760	on_intron	37823012-37824119	10285	-	3'	PPP1R29	37764000-37823505	protein_coding	12.11	-2.63	9.48	intron	PPP1R29_intron
22	39438786	39438896	111	1	0.029229	F(2,12)=4.81	R2	5	5	5	78.31	91.35	88.98	0.8	0.7143	0.8462	0.84	0.7353	1	0.8286	0.9333	0.8	0.963	0.9231	1	0.9231	0.871	0.8333	-2286	on_intron	39267540-39269160	171247	-	5'	APOBEC3F	39436609-39449915	protein_coding	13.04	-2.37	10.67	intron	APOBEC3F_intron
22	46875591	46875685	95	1	0.0240035	F(2,12)=5.17	R2	5	5	5	64.38	80.59	77.78	0.5417	0.8049	0.6667	0.6207	0.5686	0.875	0.8537	0.6579	0.8667	0.7931	0.75	0.8333	0.8667	0.6923	0.7647	-57475	on_intron	46929318-46934861	59177	-	3'	CELSR1	46756731-46933067	protein_coding	16.21	-2.81	13.4	intron	CELSR1_intron
22	51172813	51172946	134	4	0.0142657	F(2,12)=6.18	R2	5	5	5	60.69	73.33	70.25	0.5355	0.6632	0.5278	0.6634	0.5946	0.7609	0.7151	0.7346	0.7134	0.7778	0.6667	0.5789	0.8247	0.6903	0.7231	3679	-	51169028-51170019	3786	CpGI_shelf	5'	ACR	51176624-51183762	protein_coding	12.64	-3.08	9.56	promoter	ACR_promoter
X	15546589	15546704	116	1	0.0268755	F(2,12)=4.96	R2	5	5	5	80.77	91.28	88.76	0.6923	0.8727	0.7368	0.8571	0.8125	0.9118	0.9302	0.9231	0.9032	0.8667	0.9412	1	0.8667	0.88	0.8095	-64334	on_intron	15353370-15354008	193220	-	5'	BMX	15482369-15574652	protein_coding	10.51	-2.52	7.99	intron	BMX_intron
X	23761609	23761731	123	4	0.0147578	F(2,12)=6.11	R1	5	5	5	41.79	27.48	35.7	0.3861	0.4375	0.4479	0.4065	0.4028	0.299	0.3382	0.25	0.208	0.2462	0.4151	0.3944	0.3854	0.4601	0.1908	-22982	on_intron	23801056-23801724	39994	-	3'	ACOT9	23720370-23784592	protein_coding	-14.31	8.22	-6.09	intron	ACOT9_intron
X	37004381	37004545	165	21	0.0120598	F(2,12)=6.53	R2	5	5	5	24.68	37.86	35.71	0.2309	0.2412	0.2527	0.2605	0.2677	0.3323	0.3949	0.2996	0.4188	0.5522	0.3521	0.2957	0.4089	0.3849	0.276	21888	-	37003511-37004547	871	CpGI_core	5'	FAM47C	37026432-37029739	protein_coding	13.18	-2.15	11.03	intergenic	FAM47C_intergenic
X	46433376	46433503	128	18	0.0291681	F(2,12)=4.81	R1	5	5	5	42.26	29.92	35.57	0.4252	0.3657	0.4852	0.4731	0.3633	0.3176	0.3251	0.1973	0.2759	0.3986	0.3126	0.2967	0.3517	0.4303	0.3394	-283	on_exon	46433055-46434902	322	CpGI_core	5'	CHST7	46433219-46457843	protein_coding	-12.34	5.65	-6.69	promoter	CHST7_promoter
X	64888437	64888572	136	4	0.0454971	F(2,12)=4.04	R2	5	5	5	26.38	38.57	32.97	0.2062	0.3492	0.3133	0.2808	0.1739	0.3695	0.4508	0.3594	0.4057	0.3294	0.3333	0.4608	0.3544	0.2699	0.2823	-1034	on_intron	64887351-64887837	1087	CpGI_shore	5'	MSN	64887537-64961791	protein_coding	12.19	-5.6	6.59	intron	MSN_intron
X	69654512	69654615	104	16	0.019562	F(2,12)=5.56	R1	5	5	5	42.46	27.63	34.89	0.3707	0.3384	0.5336	0.5045	0.4529	0.1805	0.2306	0.3309	0.4215	0.2092	0.3049	0.3971	0.3356	0.3819	0.3242	10097	-	69653708-69654661	805	CpGI_core	5'	DLG3	69664711-69725337	protein_coding	-14.83	7.26	-7.57	intergenic	DLG3_intergenic
X	128977778	128977938	161	12	0.00278136	F(2,12)=10.00	R3	5	5	5	25.65	35.96	40.08	0.1849	0.239	0.2141	0.2843	0.3222	0.3708	0.2893	0.3756	0.4116	0.3061	0.3144	0.4051	0.4615	0.4368	0.3798	-106	-	128977326-128978208	271	CpGI_core	3'	ZDHHC9	128937264-128977885	protein_coding	10.31	4.12	14.43	promoter	ZDHHC9_promoter
X	150863035	150863196	162	7	0.0456485	F(2,12)=4.04	R2	5	5	5	55.89	67.56	65.73	0.589	0.5505	0.5149	0.6237	0.4426	0.6508	0.5693	0.7183	0.7585	0.5625	0.6463	0.6875	0.6466	0.7245	0.5852	401	-	150863180-150864078	-144	CpGI_coreshore	5'	PRRG3	150863596-150874396	protein_coding	11.67	-1.83	9.84	promoter	PRRG3_promoter
X	153755813	153755908	96	1	0.00795498	F(2,12)=7.43	R2	5	5	5	37.91	51.85	44.5	0.3529	0.4312	0.4571	0.3333	0.3137	0.6032	0.4054	0.5263	0.5789	0.5	0.4444	0.4706	0.4667	0.4464	0.4043	11248	-	153744212-153744831	-11076	-	3'	FAM3A	153733350-153744566	protein_coding	13.94	-7.35	6.59	intergenic	FAM3A_intergenic
1	22238178	22238306	129	2	0.00852063	F(2,12)=7.28	R1	5	5	5	60	59.5	49.23	0.6264	0.625	0.5588	0.5714	0.5909	0.5976	0.5833	0.6406	0.5752	0.5909	0.5676	0.463	0.377	0.5185	0.5397	65209	-	22263347-22264277	-25168	-	5'	CELA3B	22303514-22325135	protein_coding	-0.5	-10.27	-10.77	intergenic	CELA3B_intergenic
1	25543779	25543901	123	1	0.031573	F(2,12)=4.67	R2	5	5	5	46.58	49	38.17	0.3778	0.4884	0.5385	0.5814	0.4156	0.5769	0.4615	0.5263	0.5161	0.4394	0.4706	0.2941	0.4412	0.3256	0.3171	55081	-	25593278-25594487	-49498	-	5'	RHD	25598981-25656936	protein_coding	2.42	-10.83	-8.41	intergenic	RHD_intergenic
1	31167732	31167832	101	2	0.0361747	F(2,12)=4.43	R3	5	5	5	65.06	68.01	78.29	0.6882	0.6937	0.6111	0.6042	0.6098	0.6581	0.71	0.7387	0.7241	0.4912	0.7925	0.6667	0.8	0.8387	0.7643	602011	-	31769247-31769978	-601514	-	5'	ZCCHC17	31769842-31837783	protein_coding	2.95	10.28	13.23	intergenic	ZCCHC17_intergenic
1	153506263	153506394	132	3	0.0386739	F(2,12)=4.32	R2	5	5	5	62.89	67.97	57.91	0.6127	0.5957	0.7195	0.6283	0.6154	0.6852	0.5882	0.7705	0.6667	0.6939	0.5542	0.5273	0.6567	0.5631	0.5922	73087	-	153508425-153508840	2447	CpGI_shelf	3'	S100A7	153430220-153433177	protein_coding	5.08	-10.06	-4.98	intergenic	S100A7_intergenic
1	208143501	208143571	71	1	0.00849492	F(2,12)=7.28	R2	5	5	5	86.24	89.93	76.99	0.9333	0.9032	0.8667	0.7742	0.8824	0.8158	0.9375	1	0.8485	0.9286	0.6667	0.7647	0.7143	0.8065	0.8182	58755	-	208132328-208133117	-10453	-	3'	CD34	208057594-208084747	protein_coding	3.69	-12.94	-9.25	intergenic	CD34_intergenic
2	429460	429613	154	1	0.0367238	F(2,12)=4.41	R2	5	5	5	88.06	93.33	81.46	0.9756	0.8864	0.8824	0.8519	0.8182	0.9524	0.9524	0.9643	0.9091	0.85	0.8684	0.5833	0.7308	0.8913	0.7931	140610	-	287354-290099	-139513	-	3'	FAM150B	279565-288851	protein_coding	5.27	-11.87	-6.6	intergenic	FAM150B_intergenic
2	73551380	73551546	167	5	0.0172818	F(2,12)=5.80	R3	5	5	5	70.12	67.94	78.08	0.6847	0.744	0.7111	0.7227	0.597	0.678	0.6	0.7037	0.6942	0.7234	0.8293	0.8684	0.8276	0.7811	0.68	30548	-	73518365-73520986	-30559	-	3'	EGR4	73518058-73520833	protein_coding	-2.18	10.14	7.96	intergenic	EGR4_intergenic
2	110069174	110069316	143	1	0.0414577	F(2,12)=4.20	R3	5	5	5	84.42	81.45	94.12	0.8387	0.8824	0.7949	0.8163	0.9375	0.8837	0.9474	0.8438	0.6739	0.7959	0.9714	1	1	0.8852	0.9259	-323511	on_intron	109744586-109746833	324589	-	5'	SH3RF3	109745804-110262207	protein_coding	-2.97	12.67	9.7	intron	SH3RF3_intron
2	129049594	129049642	49	1	0.000306969	F(2,12)=17.10	R3	5	5	5	95.28	87.5	98.28	0.9167	0.913	1	0.975	1	0.875	0.8571	0.8788	0.9032	0.8	1	1	0.9615	0.9706	1	-26556	on_intron	129075198-129077639	27998	-	3'	HS6ST1	128994290-129076151	protein_coding	-7.78	10.78	3	intron	HS6ST1_intron
2	204829273	204829395	123	1	0.04207	F(2,12)=4.17	R2	5	5	5	93.82	97.17	86.78	0.9667	0.9545	0.963	0.8776	0.9643	0.9677	0.9508	1	0.9688	0.9714	0.8	1	0.7941	0.8333	0.9273	429141	-	204399491-204400371	-429023	-	3'	RAPH1	204259068-204400133	protein_coding	3.35	-10.39	-7.04	intergenic	RAPH1_intergenic
3	11064884	11064994	111	1	0.00203238	F(2,12)=10.86	R2	5	5	5	91.82	97.16	86.54	0.8824	0.9167	0.9286	0.9565	0.9333	1	0.9259	1	0.9722	0.9545	0.875	0.8	0.9167	0.8929	0.8485	-30583	on_intron	11034244-11035384	30641	-	5'	SLC6A1	11034410-11080933	protein_coding	5.34	-10.62	-5.28	intron	SLC6A1_intron
3	16509052	16509092	41	1	0.0104341	F(2,12)=6.84	R3	5	5	5	16.02	11.8	25.75	0.3103	0.1395	0.1364	0.125	0.1579	0.0769	0.0806	0.1905	0.1481	0.0952	0.25	0.2051	0.3514	0.2857	0.2241	-46480	on_intron	16645949-16647131	138040	-	3'	RFTN1	16357352-16555533	protein_coding	-4.22	13.95	9.73	intron	RFTN1_intron
3	122647320	122647418	99	1	0.0188564	F(2,12)=5.63	R3	5	5	5	39.43	32.89	50.4	0.3548	0.3571	0.5455	0.4474	0.3214	0.4444	0.2222	0.2647	0.359	0.3125	0.6471	0.65	0.4444	0.4118	0.4815	-100131	intron_exon_boundary	122785735-122786670	139253	-	3'	SEMA5B	122628041-122747452	protein_coding	-6.54	17.51	10.97	boundary	SEMA5B_boundary
3	158832636	158832716	81	1	0.041308	F(2,12)=4.20	R3	5	5	5	52.29	53.4	75.58	0.6154	0.5909	0.8	0.3462	0.375	0.619	0.4324	0.6842	0.5833	0.4286	0.7273	0.8667	0.8571	0.8333	0.5926	-151998	on_intron	158519510-158520329	313127	-	5'	IQCJ	158680717-158984096	protein_coding	1.11	22.18	23.29	intron	IQCJ_intron
4	8263718	8263798	81	3	0.0252597	F(2,12)=5.08	R3	5	5	5	19.26	21.54	37.74	0.11	0.1512	0.1818	0.3488	0.1855	0.3333	0.1045	0.3636	0.3333	0.1293	0.304	0.3462	0.4286	0.375	0.4925	7695	-	8271215-8272091	-7496	-	5'	HTRA3	8271492-8308838	protein_coding	2.28	16.2	18.48	intergenic	HTRA3_intergenic
5	5881572	5881664	93	1	0.0347469	F(2,12)=4.50	R3	5	5	5	25.83	20	32.61	0.3125	0.3182	0.4	0.1852	0.2222	0.2353	0.25	0.1538	0.2667	0.1304	0.2667	0.3571	0.3333	0.3529	0.3214	567073	-	6378292-6378846	-496719	-	5'	UBE2QL1	6448736-6495022	protein_coding	-5.83	12.61	6.78	intergenic	UBE2QL1_intergenic
5	76115891	76115966	76	3	0.00748843	F(2,12)=7.56	R2	5	5	5	37.74	42.24	29.68	0.3626	0.3867	0.4333	0.3956	0.3235	0.4333	0.3294	0.5063	0.5143	0.4459	0.2162	0.4	0.2889	0.2031	0.3038	-1207	on_intron	76114563-76115044	1329	CpGI_shore	5'	F2RL1	76114758-76131140	protein_coding	4.5	-12.56	-8.06	intron	F2RL1_intron
6	31695760	31695894	135	1	0.0343003	F(2,12)=4.53	R2	5	5	5	26.57	35.07	19.31	0.359	0.2903	0.2692	0.2273	0.12	0.2857	0.2857	0.32	0.4444	0.3548	0.2333	0.1	0.2667	0.1136	0.2391	-2633	on_intron	31707490-31708367	12474	-	3'	DDAH2	31694815-31698394	protein_coding	8.5	-15.76	-7.26	intron	DDAH2_intron
6	36703531	36703601	71	1	0.0308975	F(2,12)=4.71	R3	5	5	5	52.73	44.83	61.48	0.4722	0.551	0.52	0.5682	0.4545	0.4839	0.5714	0.28	0.3571	0.4167	0.6667	0.4375	0.625	0.5806	0.6731	136046	-	36806882-36808808	-103350	-	5'	C6orf89	36839646-36892331	protein_coding	-7.9	16.65	8.75	intergenic	C6orf89_intergenic
6	134497496	134497549	54	5	0.0395748	F(2,12)=4.28	R3	5	5	5	24.34	24.61	37.5	0.3175	0.278	0.2941	0.2417	0.1703	0.2481	0.2947	0.197	0.2463	0.1946	0.2381	0.3962	0.275	0.446	0.4068	-141753	on_intron	135501989-135504411	1006863	-	3'	SGK1	134490384-134639250	protein_coding	0.27	12.89	13.16	intron	SGK1_intron
7	511537	511615	79	2	0.0467672	F(2,12)=4.00	R2	5	5	5	45.78	48.35	33.05	0.4545	0.5364	0.35	0.4894	0.3529	0.6	0.5517	0.3736	0.5556	0.371	0.2	0.2895	0.3611	0.4483	0.3188	281981	-	295731-296831	-214783	-	3'	AC145676.2	227554-229557	protein_coding	2.57	-15.3	-12.73	intergenic	AC145676.2_intergenic
7	27289725	27289831	107	4	0.00201937	F(2,12)=10.88	R2	5	5	5	22.31	26.47	16.36	0.1734	0.2288	0.23	0.2834	0.1866	0.2469	0.235	0.2267	0.3154	0.3085	0.1444	0.1616	0.1696	0.1548	0.1774	8879	-	27282087-27283136	-6694	-	3'	RP1-170O19.17	27278862-27280847	protein_coding	4.16	-10.11	-5.95	intergenic	RP1-170O19.17_intergenic
7	97983916	97984043	128	3	0.0276038	F(2,12)=4.91	R3	5	5	5	76.1	72.63	84.02	0.7364	0.8739	0.7558	0.6466	0.8028	0.7527	0.8077	0.7197	0.7045	0.6574	0.8966	0.8913	0.7979	0.8195	0.8471	-46463	on_intron	98030098-98030684	46642	-	3'	BAIAP2L1	97920963-98030380	protein_coding	-3.47	11.39	7.92	intron	BAIAP2L1_intron
7	101178565	101178645	81	2	0.0427923	F(2,12)=4.15	R3	5	5	5	46.77	46.68	59.64	0.5965	0.5	0.3158	0.5052	0.4242	0.5918	0.4762	0.4833	0.4366	0.4	0.6977	0.6042	0.5088	0.6279	0.5833	213462	-	100964791-100965283	-213361	-	3'	RABL5	100956975-100965104	protein_coding	-0.09	12.96	12.87	intergenic	RABL5_intergenic
7	120527468	120527574	107	1	0.0142836	F(2,12)=6.18	R2	5	5	5	73.66	80.84	67.63	0.6591	0.7069	0.7826	0.7857	0.75	0.8378	0.913	0.7925	0.7667	0.7292	0.6667	0.6923	0.5333	0.6129	0.7531	63230	-	120590585-120591328	-63116	-	5'	ING3	120590803-120617270	protein_coding	7.18	-13.21	-6.03	intergenic	ING3_intergenic
7	130130827	130130883	57	6	0.023534	F(2,12)=5.21	R3	5	5	5	36.94	41.03	53.48	0.4211	0.3836	0.3167	0.4063	0.2963	0.5155	0.4727	0.4093	0.4324	0.2108	0.463	0.5686	0.4946	0.5189	0.5631	-4836	on_intron	130126018-130126801	4810	-	5'	MEST	130126046-130146133	protein_coding	4.09	12.45	16.54	intron	MEST_intron
7	131307942	131308044	103	2	0.0131198	F(2,12)=6.35	R2	5	5	5	64.62	68.48	55.63	0.6308	0.6637	0.6765	0.7031	0.5606	0.6	0.7262	0.6835	0.6795	0.7368	0.5333	0.6667	0.5319	0.5556	0.5139	64967	-	131593941-131594449	286406	-	3'	PODXL	131185021-131242976	protein_coding	3.86	-12.85	-8.99	intergenic	PODXL_intergenic
8	144420009	144420096	88	3	0.0155945	F(2,12)=6.00	R3	5	5	5	47.24	46.71	57.09	0.4696	0.4474	0.4048	0.5338	0.4756	0.5345	0.4157	0.4662	0.4336	0.504	0.5172	0.5417	0.5164	0.6304	0.6098	-22139	on_intron	144441871-144442438	22343	-	3'	TOP1MT	144386554-144442149	protein_coding	-0.53	10.38	9.85	intron	TOP1MT_intron
9	137301342	137301496	155	6	0.0238568	F(2,12)=5.18	R3	5	5	5	41.54	34.81	45.62	0.4426	0.5096	0.4679	0.4326	0.3176	0.2667	0.3285	0.4068	0.4167	0.3267	0.3991	0.5059	0.4845	0.4521	0.5041	-92551	on_intron	137111412-137111844	189931	-	5'	RXRA	137208944-137332431	protein_coding	-6.73	10.81	4.08	intron	RXRA_intron
11	1217801	1217850	50	1	0.030159	F(2,12)=4.75	R3	5	5	5	74.79	82.24	93.24	0.5263	0.7059	0.7273	0.8857	0.8	0.9048	0.7895	0.75	0.75	1	0.9091	0.9	0.9	1	0.9375	-66269	on_intron	1094947-1095920	122855	-	5'	MUC5AC	1151580-1222364	protein_coding	7.45	11	18.45	intron	MUC5AC_intron
11	64567121	64567204	84	3	0.00234961	F(2,12)=10.46	R3	5	5	5	84.59	78.4	88.71	0.8455	0.8641	0.8308	0.7879	0.8908	0.6977	0.8342	0.7949	0.7625	0.7541	0.8571	0.8734	0.9403	0.9158	0.8627	-3591	exon_intron_boundary	64570249-64570901	3698	CpGI_shelf	3'	MAP4K2	64556290-64570713	protein_coding	-6.19	10.31	4.12	boundary	MAP4K2_boundary
11	72296718	72296820	103	1	0.0374794	F(2,12)=4.37	R3	5	5	5	6.29	11.63	22.68	0.1053	0.0556	0.0556	0.087	0.0217	0.1389	0.1786	0.04	0.1875	0.0417	0.2273	0.5	0.1538	0.3478	0.069	-88916	on_intron	72408051-72408513	111694	-	3'	PDE2A	72287185-72385635	protein_coding	5.34	11.05	16.39	intron	PDE2A_intron
11	134349511	134349676	166	1	0.0139465	F(2,12)=6.23	R1	5	5	5	71.75	70.83	60.08	0.7385	0.7111	0.6053	0.8333	0.6296	0.7176	0.6522	0.74	0.6833	0.7273	0.575	0.5263	0.5952	0.6512	0.5686	67700	-	134281381-134282919	-66756	-	3'	B3GAT1	134248398-134281812	protein_coding	-0.92	-10.75	-11.67	intergenic	B3GAT1_intergenic
12	52388235	52388315	81	3	0.0201594	F(2,12)=5.50	R3	5	5	5	53.62	55.05	65.44	0.5375	0.5385	0.4615	0.6429	0.448	0.6197	0.5309	0.5146	0.5974	0.5278	0.5758	0.7297	0.6176	0.6806	0.6562	-42863	on_exon	52344969-52345903	43267	-	5'	ACVR1B	52345451-52390862	protein_coding	1.43	10.39	11.82	exon	ACVR1B_exon
13	105958007	105958119	113	2	0.0385285	F(2,12)=4.32	R2	5	5	5	75.85	80.06	69.4	0.8036	0.7802	0.7083	0.7059	0.7708	0.8625	0.8169	0.7901	0.6667	0.8235	0.7188	0.7143	0.6833	0.6889	0.6818	160098	-	103498101-103498763	2459907	-	5'	DAOA	106118216-106143383	protein_coding	4.21	-10.66	-6.45	intergenic	DAOA_intergenic
13	111062049	111062184	136	3	0.00536857	F(2,12)=8.34	R3	5	5	5	17.4	20.26	32.33	0.208	0.2206	0.2429	0.0952	0.082	0.2018	0.2532	0.2162	0.1951	0.0952	0.3768	0.3256	0.3407	0.3307	0.2319	-104024	on_intron	110918325-110918725	143725	-	5'	COL4A2	110958159-111165374	protein_coding	2.86	12.07	14.93	intron	COL4A2_intron
13	111316575	111316681	107	4	0.0422631	F(2,12)=4.17	R3	5	5	5	76.89	70.91	82.24	0.7944	0.7426	0.8315	0.812	0.7128	0.747	0.6032	0.7698	0.7143	0.7416	0.7778	0.806	0.8852	0.9333	0.7577	-49374	on_intron	111364719-111368530	51850	-	3'	CARS2	111290133-111365950	protein_coding	-5.98	11.33	5.35	intron	CARS2_intron
14	92680705	92680752	48	1	0.00476775	F(2,12)=8.63	R2	5	5	5	96.95	97.35	82.54	0.9286	1	1	0.9643	0.9048	0.9032	1	1	0.9714	1	0.9091	0.7143	0.9062	0.7037	0.8387	92445	-	92587550-92589022	-91729	-	3'	NDUFB1	92582466-92588261	protein_coding	0.4	-14.81	-14.41	intergenic	NDUFB1_intergenic
14	103006776	103006856	81	3	0.0348456	F(2,12)=4.50	R3	5	5	5	62.17	55.38	68.62	0.6538	0.5856	0.5	0.646	0.6744	0.4462	0.5385	0.6082	0.5682	0.6122	0.5926	0.7179	0.7286	0.7101	0.6471	30641	-	102973318-102976921	-29934	-	3'	ANKRD9	102973179-102976136	protein_coding	-6.79	13.24	6.45	intergenic	ANKRD9_intergenic
14	103230618	103230702	85	1	0.026201	F(2,12)=5.01	R3	5	5	5	45.57	46.52	56.71	0.56	0.5	0.5	0.3273	0.375	0.5217	0.463	0.4667	0.3824	0.4783	0.64	0.5789	0.6	0.5714	0.5	13112	-	103243156-103244705	-12537	-	5'	TRAF3	103243813-103377837	protein_coding	0.95	10.19	11.14	intergenic	TRAF3_intergenic
15	25200004	25200151	148	15	0.0333263	F(2,12)=4.58	R1	5	5	5	47.2	39.92	28.87	0.2669	0.6882	0.5419	0.4527	0.5237	0.3199	0.5579	0.4605	0.311	0.3621	0.3484	0.2518	0.3055	0.2756	0.2382	-131356	on_intron	25018175-25018906	181830	-	5'	SNRPN	25068794-25223870	protein_coding	-7.28	-11.05	-18.33	intron	SNRPN_intron
15	41230369	41230527	159	1	0.0220253	F(2,12)=5.33	R2	5	5	5	71.05	77.18	61.54	0.6977	0.7619	0.8438	0.6857	0.5238	0.7895	0.75	0.7222	0.7941	0.8095	0.5217	0.5	0.6818	0.7	0.5455	-8988	on_intron	41217790-41223180	12580	-	5'	DLL4	41221538-41231237	protein_coding	6.13	-15.64	-9.51	intron	DLL4_intron
16	2880299	2880358	60	3	0.0421316	F(2,12)=4.17	R2	5	5	5	30.85	37	26.73	0.1379	0.3207	0.25	0.3858	0.3446	0.4699	0.2896	0.4091	0.3788	0.3839	0.2075	0.283	0.3125	0.2262	0.2782	-187	exon_intron_boundary	2867193-2868002	13107	-	5'	ZG16B	2880170-2882285	protein_coding	6.15	-10.27	-4.12	promoter	ZG16B_promoter
16	8379683	8379782	100	1	0.0326759	F(2,12)=4.61	R1	5	5	5	43.27	41.94	31.34	0.5152	0.3793	0.6471	0.3415	0.4545	0.4651	0.3934	0.4615	0.3714	0.3846	0.3125	0.2	0.3939	0.3333	0.3	335764	-	8164550-8165367	215134	-	5'	METTL22	8715545-8740079	protein_coding	-1.33	-10.6	-11.93	intergenic	METTL22_intergenic
16	57447265	57447333	69	1	0.00113963	F(2,12)=12.56	R2	5	5	5	90.73	96.94	83.1	0.9429	0.9318	0.8421	0.8929	0.88	1	0.9744	0.9231	0.9375	1	0.8	0.7273	0.8182	0.8824	0.8636	-8653	on_intron	57317968-57318981	129298	-	5'	CCL17	57438679-57449974	protein_coding	6.21	-13.84	-7.63	intron	CCL17_intron
16	73847596	73847699	104	3	0.0455082	F(2,12)=4.04	R3	5	5	5	48.05	47.89	57.97	0.4792	0.4591	0.5692	0.5391	0.3929	0.4677	0.5	0.5793	0.4561	0.3636	0.6667	0.5636	0.7059	0.5189	0.5414	482975	-	74330534-74331314	-482937	-	5'	PSMD7	74330673-74344205	protein_coding	-0.16	10.08	9.92	intergenic	PSMD7_intergenic
17	2667117	2667220	104	1	0.0377264	F(2,12)=4.36	R2	5	5	5	82.09	83.44	68.99	0.7949	0.9286	0.9	0.803	0.6667	0.8788	0.8571	0.8333	0.68	0.9048	0.6	0.6429	0.7083	0.7857	0.6744	52191	-	2614321-2615630	-51589	-	3'	KIAA0664	2592680-2614927	protein_coding	1.35	-14.45	-13.1	intergenic	KIAA0664_intergenic
17	7696942	7697076	135	1	0.00100337	F(2,12)=12.96	R3	5	5	5	83.71	84.06	94.74	0.7647	0.8696	0.84	0.9048	0.7857	0.8519	0.8824	0.8125	0.8537	0.8095	0.95	1	0.9333	0.9714	0.9189	-74036	on_intron	7620253-7621119	76690	-	5'	DNAH2	7623039-7737058	protein_coding	0.35	10.68	11.03	intron	DNAH2_intron
17	55628644	55628756	113	3	0.0208477	F(2,12)=5.44	R3	5	5	5	60.21	61.84	72.39	0.5385	0.6324	0.5402	0.5889	0.6774	0.5849	0.7049	0.6053	0.6541	0.5492	0.6267	0.7262	0.735	0.697	0.7674	-295543	on_intron	55333069-55334426	295576	-	5'	MSI2	55333212-55757658	protein_coding	1.63	10.55	12.18	intron	MSI2_intron
17	77905336	77905384	49	1	0.0320548	F(2,12)=4.65	R2	5	5	5	64	70	59.29	0.6061	0.6613	0.6923	0.5867	0.6866	0.8182	0.7073	0.5918	0.7105	0.7436	0.5417	0.6296	0.5	0.6316	0.6364	92109	-	77805867-77819081	-86302	-	3'	CBX4	77806955-77813228	protein_coding	6	-10.71	-4.71	intergenic	CBX4_intergenic
18	466037	466163	127	1	0.0482309	F(2,12)=3.94	R3	5	5	5	78.02	73.53	85.44	0.814	0.8077	0.72	0.76	0.75	0.7381	0.6809	0.7971	0.7736	0.5926	1	0.7143	0.8605	0.8293	0.875	114205	-	580180-580899	-114142	-	5'	CETN1	580367-581524	protein_coding	-4.49	11.91	7.42	intergenic	CETN1_intergenic
18	44860300	44860446	147	2	0.0364121	F(2,12)=4.42	R2	5	5	5	64.51	65.82	55.79	0.7037	0.6327	0.5699	0.7108	0.5909	0.6944	0.6986	0.6944	0.6	0.5968	0.6327	0.4898	0.52	0.596	0.5333	84747	-	44772993-44775577	-84868	-	3'	SKOR2	44746293-44775554	protein_coding	1.31	-10.03	-8.72	intergenic	SKOR2_intergenic
19	16665759	16665884	126	3	0.0105965	F(2,12)=6.80	R3	5	5	5	50.85	42.06	53.26	0.4914	0.4621	0.6623	0.4957	0.4828	0.4375	0.3932	0.456	0.3644	0.4472	0.557	0.5217	0.5476	0.5455	0.5038	-17433	on_intron	16682658-16683865	17982	-	3'	SLC35E1	16661661-16683193	protein_coding	-8.79	11.2	2.41	intron	SLC35E1_intron
19	34558360	34558497	138	1	0.000285607	F(2,12)=17.38	R3	5	5	5	86.87	85.19	97.06	0.8333	0.9273	0.8571	0.8529	0.8519	0.8356	0.8857	0.8611	0.8478	0.8462	0.913	1	0.9583	1	0.9444	104856	-	34662932-34664060	-104571	-	5'	LSM14A	34663352-34720420	protein_coding	-1.68	11.87	10.19	intergenic	LSM14A_intergenic
19	35939798	35939864	67	3	0.0145	F(2,12)=6.15	R2	5	5	5	29.15	36.3	23.2	0.3125	0.256	0.3922	0.3517	0.2353	0.4487	0.3368	0.4019	0.3882	0.2747	0.1333	0.2115	0.25	0.3134	0.2166	754	-	35790725-35791289	149074	-	5'	FFAR2	35940617-35942667	protein_coding	7.15	-13.1	-5.95	promoter	FFAR2_promoter
19	41308501	41308593	93	1	0.00509201	F(2,12)=8.47	R3	5	5	5	69.61	67.35	85.37	0.7273	0.7419	0.8235	0.6842	0.5417	0.6667	0.6923	0.7727	0.6471	0.5714	0.9091	0.9333	0.8667	0.8182	0.8	-3544	on_intron	41304468-41305710	4034	CpGI_shelf	5'	EGLN2	41305048-41314336	protein_coding	-2.26	18.02	15.76	intron	EGLN2_intron
19	42760491	42760639	149	3	3.1e-05	F(2,12)=27.86	R3	5	5	5	45.79	52.22	62.46	0.4308	0.4896	0.3944	0.5231	0.4407	0.5395	0.5263	0.5395	0.4833	0.5116	0.6667	0.6667	0.6393	0.5851	0.6119	1183	-	42757496-42759475	-1163	CpGI_shore	3'	ERF	42751717-42759309	protein_coding	6.43	10.24	16.67	promoter	ERF_promoter
20	44946353	44946440	88	1	0.00528414	F(2,12)=8.38	R3	5	5	5	70.59	70.93	83.94	0.75	0.7556	0.6538	0.6897	0.6087	0.7119	0.7556	0.75	0.7021	0.5417	0.8214	0.9444	0.8776	0.7843	0.8333	9217	-	44935933-44937310	-9129	-	3'	CDH22	44802372-44937137	protein_coding	0.34	13.01	13.35	intergenic	CDH22_intergenic
20	48805866	48805958	93	1	0.0144771	F(2,12)=6.15	R3	5	5	5	78.62	75	92.04	0.84	0.9167	0.7619	0.7333	0.6111	0.7667	0.7045	0.7027	0.8214	0.8095	0.875	1	0.8824	0.9615	0.8889	1419	-	48806599-48809022	-732	CpGI_shore	5'	CEBPB	48807376-48809212	protein_coding	-3.62	17.04	13.42	promoter	CEBPB_promoter
20	48873305	48873433	129	3	0.0430815	F(2,12)=4.13	R2	5	5	5	38.35	42.76	32.56	0.3732	0.4082	0.2937	0.4145	0.4048	0.4449	0.3924	0.398	0.3953	0.4928	0.2455	0.2903	0.4242	0.3567	0.3058	102971	-	48769946-48770709	-102723	-	3'	TMEM189	48697663-48770335	protein_coding	4.41	-10.2	-5.79	intergenic	TMEM189_intergenic
20	57090702	57090793	92	2	0.0253574	F(2,12)=5.07	R3	5	5	5	23.19	16.92	29.81	0.2048	0.2569	0.3289	0.2296	0.1972	0.2857	0.1513	0.19	0.1408	0.1228	0.2105	0.35	0.3191	0.2836	0.3	516	-	57089461-57090237	-555	CpGI_shore	3'	APCDD1L	57034157-57090187	protein_coding	-6.27	12.89	6.62	promoter	APCDD1L_promoter
20	62601730	62601884	155	2	0.0290913	F(2,12)=4.82	R3	5	5	5	34.6	26.52	39.64	0.3678	0.2836	0.4314	0.383	0.2647	0.2644	0.3194	0.3333	0.2931	0.098	0.4318	0.3953	0.4762	0.3673	0.3585	-78382	on_intron	62679425-62681332	79449	-	3'	ZNF512B	62588055-62680113	protein_coding	-8.08	13.12	5.04	intron	ZNF512B_intron
20	62738880	62738959	80	4	0.00395498	F(2,12)=9.09	R2	5	5	5	16.1	23.29	11.98	0.1538	0.1806	0.2388	0.1484	0.08	0.2179	0.2179	0.268	0.2738	0.1918	0.0933	0.1461	0.0879	0.1558	0.1176	357	-	62809736-62810371	71413	-	3'	NPBWR2	62737173-62738524	protein_coding	7.19	-11.31	-4.12	promoter	NPBWR2_promoter
21	45494166	45494288	123	3	0.0341312	F(2,12)=4.53	R3	5	5	5	87.35	80.66	91.83	0.9796	0.828	0.8889	0.9015	0.7527	0.8333	0.8169	0.8295	0.8142	0.7442	0.9457	0.9211	0.9506	0.9	0.8636	-62087	on_intron	45431647-45433072	62520	-	5'	TRAPPC10	45432200-45526433	protein_coding	-6.69	11.17	4.48	intron	TRAPPC10_intron
22	50498138	50498208	71	3	0.0043743	F(2,12)=8.84	R3	5	5	5	87.66	83.04	93.88	0.8411	0.9111	0.96	0.9	0.7982	0.8	0.875	0.8416	0.7971	0.7889	0.902	0.94	0.9455	0.9577	0.94	-26192	on_exon	50528202-50529302	31095	-	3'	MLC1	50497820-50524331	protein_coding	-4.62	10.84	6.22	exon	MLC1_exon
22	50522352	50522456	105	5	0.0467471	F(2,12)=4.00	R2	5	5	5	79.31	85.48	74.71	0.8491	0.8007	0.8542	0.8333	0.6687	0.8532	0.8467	0.9339	0.819	0.8279	0.7048	0.7842	0.6966	0.8351	0.6932	-1978	on_intron	50528202-50529302	6847	-	3'	MLC1	50497820-50524331	protein_coding	6.17	-10.77	-4.6	intron	MLC1_intron
X	9116310	9116456	147	3	0.0397763	F(2,12)=4.27	R2	5	5	5	53.97	63.45	53.02	0.5068	0.5962	0.443	0.6506	0.5111	0.5688	0.6531	0.6582	0.6803	0.5968	0.4271	0.4651	0.5385	0.5638	0.5785	-16369	on_intron	9432831-9434520	318065	-	3'	FAM9B	8992273-9132680	protein_coding	9.48	-10.43	-0.95	intron	FAM9B_intron
X	39961838	39961888	51	4	0.0347524	F(2,12)=4.50	R3	5	5	5	41.82	46.84	58.64	0.5	0.322	0.38	0.5533	0.377	0.4638	0.4891	0.4887	0.434	0.3704	0.4048	0.7368	0.6774	0.625	0.5397	-74743	on_intron	40439740-40440705	478818	-	3'	BCOR	39909068-40036582	protein_coding	5.02	11.8	16.82	intron	BCOR_intron
X	45710406	45710521	116	7	0.0280178	F(2,12)=4.89	R3	5	5	5	30.44	28.89	45.35	0.3694	0.3175	0.3881	0.3147	0.1518	0.4239	0.2079	0.292	0.2945	0.1993	0.5789	0.4479	0.3318	0.4902	0.4098	595772	-	46306250-46306838	-595843	-	5'	ZNF673	46306292-46356857	protein_coding	-1.55	16.46	14.91	intergenic	ZNF673_intergenic
X	63425502	63425652	151	11	0.0416042	F(2,12)=4.19	R3	5	5	5	30.78	29.25	42.39	0.1795	0.4583	0.3475	0.2429	0.3939	0.3622	0.2775	0.2765	0.2978	0.1972	0.337	0.5827	0.4671	0.4765	0.3659	-121	-	63477809-63478235	52584	-	3'	FAM123B	63404997-63425624	protein_coding	-1.53	13.14	11.61	promoter	FAM123B_promoter
X	67913309	67913393	85	5	0.0108126	F(2,12)=6.76	R3	5	5	5	26.32	25.79	36.95	0.3077	0.2452	0.3733	0.2598	0.233	0.2581	0.2591	0.3258	0.2379	0.2058	0.3857	0.3077	0.3378	0.4054	0.3833	-45884	on_intron	67718428-67719071	194882	-	5'	STARD8	67867508-67945684	protein_coding	-0.53	11.16	10.63	intron	STARD8_intron
X	76976738	76976842	105	1	0.0374014	F(2,12)=4.38	R2	5	5	5	78	87.13	67.5	0.72	0.8649	0.7143	0.7692	0.7273	0.8333	0.92	0.9333	0.7778	0.8947	0.8462	0.7857	0.7333	0.5909	0.5	178094	-	77150838-77151247	-174099	-	5'	COX7B	77154935-77162870	protein_coding	9.13	-19.63	-10.5	intergenic	COX7B_intergenic
X	77359540	77359677	138	18	8.07e-05	F(2,12)=22.86	R2	5	5	5	35.46	44.63	24.68	0.3503	0.3725	0.3634	0.3592	0.3259	0.4262	0.4	0.4526	0.5173	0.3941	0.2672	0.2594	0.3028	0.2674	0.1592	-38991	on_intron	77187084-77188295	172457	-	5'	PGK1	77320685-77384793	protein_coding	9.17	-19.95	-10.78	intron	PGK1_intron
X	118811678	118811766	89	3	0.00046668	F(2,12)=15.54	R3	5	5	5	47.61	41.34	57.11	0.4746	0.5	0.4923	0.4718	0.4578	0.4184	0.4924	0.3465	0.3919	0.3535	0.507	0.5833	0.6265	0.6186	0.5152	-15654	on_intron	118826392-118827731	15966	-	3'	Sep-06	118749687-118827333	protein_coding	-6.27	15.77	9.5	intron	Sep-06_intron
X	119631986	119632066	81	3	0.0097034	F(2,12)=6.99	R3	5	5	5	16.86	14.83	25.64	0.1624	0.1927	0.1961	0.2156	0.1038	0.1163	0.1388	0.1545	0.1485	0.1915	0.24	0.2278	0.3231	0.1746	0.2857	28767	-	119602723-119603279	-28786	-	3'	LAMP2	119561682-119603220	protein_coding	-2.03	10.81	8.78	intergenic	LAMP2_intergenic
X	131352343	131352462	120	14	0.0394331	F(2,12)=4.28	R2	5	5	5	28.6	34.39	22.8	0.2234	0.3315	0.2903	0.327	0.1946	0.3489	0.4017	0.3218	0.2972	0.3667	0.1136	0.2293	0.28	0.1108	0.3373	-1127	on_intron	131622944-131624115	271654	-	3'	RAP2C	131337053-131353471	protein_coding	5.79	-11.59	-5.8	intron	RAP2C_intron
X	152912611	152912673	63	5	0.00423957	F(2,12)=8.91	R3	5	5	5	24.9	25.83	36.33	0.2358	0.225	0.1333	0.2461	0.3456	0.2273	0.2444	0.2971	0.3091	0.2549	0.4098	0.4143	0.3178	0.375	0.3483	-4726	on_intron	152907596-152910069	5016	CpGI_shelf	5'	DUSP9	152907946-152916781	protein_coding	0.93	10.5	11.43	intron	DUSP9_intron
X	153233106	153233193	88	3	0.029689	F(2,12)=4.78	R3	5	5	5	47.92	44.98	55.78	0.4636	0.5115	0.5556	0.4436	0.4062	0.5214	0.5054	0.4204	0.3171	0.4767	0.6444	0.6596	0.5385	0.4961	0.5621	4586	-	153236072-153238480	-2965	CpGI_shelf	5'	TMEM187	153237778-153248646	protein_coding	-2.94	10.8	7.86	promoter	TMEM187_promoter
X	154299145	154299270	126	4	0.0218276	F(2,12)=5.35	R2	5	5	5	29.01	38.57	26.69	0.3727	0.232	0.4237	0.2105	0.2821	0.4056	0.4333	0.3482	0.3542	0.3739	0.2714	0.2075	0.2427	0.3025	0.2739	-77066	on_intron	154444521-154445162	145893	-	3'	MTCP1	154289897-154376212	protein_coding	9.56	-11.88	-2.32	intron	MTCP1_intron
1	2389984	2390090	107	1	0.0299086	F(2,12)=4.77	R3	5	5	5	45.78	55.29	63.43	0.3	0.4773	0.6	0.5161	0.3333	0.4516	0.614	0.5938	0.5625	0.4444	0.5833	0.6667	0.6154	0.5652	0.6905	8809	-	2387670-2388086	2315	CpGI_shoreshelf	5'	PLCH2	2398898-2436969	protein_coding	9.51	8.14	17.65	intergenic	PLCH2_intergenic
1	6471047	6471176	130	1	0.0144452	F(2,12)=6.16	R1	5	5	5	82.69	80	71.94	0.806	0.8387	0.8372	0.8214	0.8438	0.8167	0.7895	0.8276	0.7333	0.875	0.7959	0.6957	0.7955	0.6892	0.6508	13673	-	6484209-6485327	-13161	-	5'	ESPN	6484848-6521430	protein_coding	-2.69	-8.06	-10.75	intergenic	ESPN_intergenic
1	40069704	40069816	113	3	0.000189694	F(2,12)=19.03	R3	5	5	5	77.06	80.87	87.14	0.7742	0.803	0.7846	0.7436	0.72	0.8365	0.8037	0.7872	0.8118	0.7755	0.9118	0.8409	0.8788	0.8533	0.8909	27243	-	40041284-40042667	-27148	-	3'	PABPC4	40026488-40042462	protein_coding	3.81	6.27	10.08	intergenic	PABPC4_intergenic
1	47013571	47013703	133	1	0.0427129	F(2,12)=4.15	R3	5	5	5	48.94	54.05	60.56	0.5	0.4583	0.6667	0.4348	0.4375	0.6047	0.5294	0.4872	0.5294	0.5333	0.8	0.6923	0.6765	0.5192	0.5758	-3627	on_intron	47069616-47070179	56477	-	3'	KNCN	47011316-47017199	protein_coding	5.11	6.51	11.62	intron	KNCN_intron
1	206957837	206958007	171	5	0.0497216	F(2,12)=3.89	R3	5	5	5	28.04	32.42	38.69	0.2955	0.2844	0.3017	0.2174	0.2905	0.3506	0.3944	0.3607	0.256	0.3306	0.5082	0.2857	0.3824	0.332	0.4146	11999	-	207082694-207083202	125196	-	3'	IL10	206940947-206945839	protein_coding	4.38	6.27	10.65	intergenic	IL10_intergenic
1	206963941	206964050	110	3	0.0284994	F(2,12)=4.86	R1	5	5	5	86.33	79.84	75.93	0.9247	0.88	0.8515	0.7619	0.8983	0.7895	0.8489	0.8125	0.7009	0.837	0.75	0.7447	0.8142	0.7154	0.7667	18103	-	207082694-207083202	119153	-	3'	IL10	206940947-206945839	protein_coding	-6.49	-3.91	-10.4	intergenic	IL10_intergenic
1	220983793	220983876	84	5	0.0329629	F(2,12)=4.60	R3	5	5	5	23.28	28.16	35.34	0.2698	0.1991	0.2308	0.2486	0.2215	0.3136	0.2379	0.2444	0.2288	0.4536	0.4286	0.3097	0.3077	0.359	0.3758	-23774	on_intron	220960017-220960603	23777	-	5'	MOSC1	220960101-220987735	protein_coding	4.88	7.18	12.06	intron	MOSC1_intron
2	98329337	98329462	126	3	0.0417074	F(2,12)=4.19	R3	5	5	5	25.08	33.57	36.73	0.3125	0.2215	0.1667	0.2324	0.3039	0.4173	0.3097	0.2671	0.3456	0.3521	0.2571	0.4394	0.328	0.3413	0.4408	562	-	98279941-98281334	49397	-	5'	ZAP70	98330023-98356325	protein_coding	8.49	3.16	11.65	promoter	ZAP70_promoter
2	207131995	207132126	132	5	0.02569	F(2,12)=5.05	R3	5	5	5	41.03	46.08	54.51	0.4667	0.4313	0.3636	0.3835	0.3743	0.517	0.445	0.5382	0.4982	0.2672	0.5417	0.6914	0.5139	0.497	0.5731	7262	-	207139288-207140031	-7292	-	5'	ZDBF2	207139387-207179148	protein_coding	5.05	8.43	13.48	intergenic	ZDBF2_intergenic
3	38156775	38156926	152	3	0.00627484	F(2,12)=7.97	R1	5	5	5	82.57	75.56	72.43	0.7951	0.8333	0.8947	0.7913	0.8413	0.7513	0.8261	0.7165	0.7523	0.7656	0.6832	0.6545	0.7885	0.7107	0.75	-76229	on_intron	38080629-38081187	76147	-	5'	DLEC1	38080696-38165516	protein_coding	-7.01	-3.13	-10.14	intron	DLEC1_intron
3	191890881	191890990	110	1	0.0315535	F(2,12)=4.67	R3	5	5	5	82.38	87.83	94.12	0.8261	0.9153	0.7692	0.7619	0.7576	0.7593	0.9184	0.9744	0.9167	0.8696	0.9688	0.8824	0.96	0.8889	0.9487	-594671	on_intron	192506676-192507218	616229	-	3'	FGF12	191859684-192485553	protein_coding	5.45	6.29	11.74	intron	FGF12_intron
5	180554560	180554676	117	1	0.00276904	F(2,12)=10.01	R3	5	5	5	83.85	88.14	96.08	0.8276	0.7931	0.85	0.875	0.8333	0.9722	0.8857	0.8974	0.8056	0.8387	1	1	0.9118	0.9355	0.9811	2257	-	180587686-180588234	33559	-	3'	OR2V1	180551357-180552304	protein_coding	4.29	7.94	12.23	promoter	OR2V1_promoter
6	45891645	45891753	109	1	0.0127058	F(2,12)=6.42	R3	5	5	5	57.37	66.46	76.43	0.7105	0.6596	0.5263	0.4	0.5294	0.6667	0.7805	0.6111	0.6129	0.6286	0.75	0.8	0.7826	0.68	0.7949	-156486	on_intron	46458643-46459257	567505	-	3'	CLIC5	45848750-46048132	protein_coding	9.09	9.97	19.06	intron	CLIC5_intron
6	57756214	57756358	145	4	0.0400543	F(2,12)=4.26	R3	5	5	5	71.68	74.75	83	0.7128	0.7778	0.5873	0.7333	0.8148	0.7348	0.7121	0.8267	0.7273	0.75	0.7692	0.8537	0.8889	0.7874	0.913	669137	-	57086397-57087311	-669046	-	3'	RAB23	57053581-57087078	protein_coding	3.07	8.25	11.32	intergenic	RAB23_intergenic
6	92547505	92547598	94	1	0.00301038	F(2,12)=9.79	R1	5	5	5	77.78	77.42	67.5	0.7619	0.7568	0.8333	0.8387	0.72	0.75	0.8158	0.7419	0.75	0.8	0.5714	0.6	0.6552	0.7083	0.7209	1250720	-	91295805-91297081	-1250516	-	3'	MAP3K7	91223292-91296786	protein_coding	-0.36	-9.92	-10.28	intergenic	MAP3K7_intergenic
6	144383914	144384001	88	1	0.0317095	F(2,12)=4.66	R3	5	5	5	78	84.36	90.18	0.7805	0.8281	0.8889	0.7353	0.6977	0.8409	0.7347	0.8689	0.9355	0.8846	1	0.8889	0.92	0.8966	0.8769	-1820	on_intron	144384895-144385918	1918	CpGI_shore	3'	PLAGL1	144261437-144385735	protein_coding	6.36	5.82	12.18	intron	PLAGL1_intron
7	62517839	62517946	108	1	0.00417594	F(2,12)=8.95	R1	5	5	5	97.16	96.23	86.61	1	1	0.9474	0.9333	0.9655	1	0.9412	0.9655	0.9333	0.95	0.9	0.913	0.8571	0.7667	0.9	291294	-	62614791-62615217	-96951	-	5'	AC006455.1	62809239-62812151	protein_coding	-0.93	-9.62	-10.55	intergenic	AC006455.1_intergenic
7	99950193	99950345	153	7	0.0489439	F(2,12)=3.92	R3	5	5	5	61.8	67.93	77.13	0.6113	0.6667	0.6062	0.5422	0.7286	0.7211	0.6235	0.5	0.7807	0.7541	0.7807	0.7843	0.697	0.7773	0.8304	-16642	on_intron	99933239-99934189	16955	-	5'	PILRB	99933702-99965454	protein_coding	6.13	9.2	15.33	intron	PILRB_intron
7	155889954	155890043	90	2	0.0497985	F(2,12)=3.89	R3	5	5	5	62.89	71.34	74.4	0.5185	0.6957	0.5833	0.6863	0.58	0.65	0.728	0.74	0.6735	0.7647	0.6129	0.7949	0.8205	0.6667	0.7797	284988	-	155946844-155948654	58612	-	3'	SHH	155592680-155604967	protein_coding	8.45	3.06	11.51	intergenic	SHH_intergenic
8	8703000	8703085	86	1	0.00516117	F(2,12)=8.43	R3	5	5	5	79.55	86.81	92.06	0.8158	0.7808	0.7143	0.7755	0.8718	0.8947	0.9242	0.8293	0.7727	0.8529	0.9091	0.9	0.96	0.9231	0.9091	-48154	on_intron	8748653-8751478	48394	-	3'	MFHAS1	8640864-8751155	protein_coding	7.26	5.25	12.51	intron	MFHAS1_intron
8	16425403	16425502	100	1	0.0320438	F(2,12)=4.65	R1	5	5	5	56.5	47.49	38.1	0.4894	0.6364	0.7222	0.5714	0.4074	0.5682	0.5556	0.4706	0.3043	0.4375	0.1538	0.2632	0.3871	0.4474	0.4348	405	-	16859045-16859452	433951	-	3'	MSR1	15965387-16424999	protein_coding	-9.01	-9.39	-18.4	promoter	MSR1_promoter
8	50233674	50233856	183	1	0.0243808	F(2,12)=5.14	R3	5	5	5	78.24	85.86	89.47	0.8182	0.8095	0.875	0.7059	0.7368	0.8772	0.9	0.8611	0.8163	0.8621	0.88	1	0.8824	0.8222	0.9423	399376	-	49890387-49890874	-342981	-	3'	SNAI2	49830249-49834299	protein_coding	7.62	3.61	11.23	intergenic	SNAI2_intergenic
8	70532505	70532619	115	1	0.0493186	F(2,12)=3.91	R3	5	5	5	73.86	80.4	84.17	0.6562	0.86	0.7083	0.6977	0.7037	0.8261	0.7895	0.8222	0.697	0.8649	0.75	0.8667	0.875	0.8485	0.8511	-153759	on_intron	70166473-70166900	366033	-	5'	SULF1	70378859-70573150	protein_coding	6.54	3.77	10.31	intron	SULF1_intron
8	124098683	124098788	106	1	0.0023649	F(2,12)=10.44	R3	5	5	5	54.91	63.64	70.8	0.5833	0.6078	0.5556	0.4483	0.4815	0.6667	0.5405	0.6579	0.6364	0.7143	0.7692	0.6923	0.7037	0.7931	0.6429	-44579	on_intron	124054058-124054733	44626	-	5'	WDR67	124054208-124164393	protein_coding	8.73	7.16	15.89	intron	WDR67_intron
8	131018405	131018582	178	6	0.0463975	F(2,12)=4.01	R3	5	5	5	77.44	87.34	88.32	0.8659	0.7852	0.6746	0.7697	0.7129	0.9205	0.875	0.7544	0.9069	0.8621	0.8771	0.7586	0.9333	0.91	0.883	-10969	on_intron	131370088-131371317	352736	-	3'	FAM49B	130853716-131029375	protein_coding	9.9	0.98	10.88	intron	FAM49B_intron
8	136676579	136676669	91	3	0.00625625	F(2,12)=7.98	R1	5	5	5	71.38	64.8	57.4	0.7027	0.731	0.7176	0.708	0.6941	0.7191	0.6684	0.6	0.5506	0.7105	0.6275	0.6232	0.5758	0.5773	0.5138	951288	-	135724653-135725834	-950834	-	3'	ZFAT	135490031-135725292	protein_coding	-6.58	-7.4	-13.98	intergenic	ZFAT_intergenic
10	126331013	126331070	58	1	0.0470992	F(2,12)=3.98	R3	5	5	5	53.12	60.28	67.71	0.6	0.5517	0.5	0.4839	0.4783	0.6667	0.6515	0.4688	0.6667	0.5	0.7273	0.6471	0.8571	0.5882	0.6	-101824	on_intron	126431315-126433285	102216	-	3'	FAM53B	126307861-126432838	protein_coding	7.16	7.43	14.59	intron	FAM53B_intron
10	134691082	134691183	102	1	0.0145469	F(2,12)=6.14	R3	5	5	5	81.88	91.72	92.19	0.8718	0.8378	0.8571	0.7407	0.7222	0.9302	0.9333	0.9189	0.9333	0.8235	1	1	0.913	0.907	0.8519	-65244	on_intron	134755664-134756852	65670	-	3'	C10orf93	134621896-134756327	protein_coding	9.84	0.47	10.31	intron	C10orf93_intron
11	34672000	34672104	105	3	0.0375459	F(2,12)=4.37	R3	5	5	5	31.81	35.55	42.62	0.2929	0.3851	0.2931	0.2824	0.28	0.3567	0.4103	0.3939	0.2174	0.3762	0.3864	0.5125	0.4182	0.3458	0.4571	-29463	on_intron	34460166-34460857	211835	-	5'	EHF	34642640-34682604	protein_coding	3.74	7.07	10.81	intron	EHF_intron
11	96219833	96219900	68	1	0.0149094	F(2,12)=6.09	R3	5	5	5	76.24	77.72	86.63	0.7925	0.8358	0.7	0.6531	0.7692	0.8182	0.8431	0.766	0.6875	0.75	0.9167	0.8571	0.878	0.8182	0.8939	-96746	on_intron	96122537-96123587	97297	-	5'	JRKL	96123153-96240738	protein_coding	1.48	8.91	10.39	intron	JRKL_intron
11	118793284	118793425	142	8	0.035028	F(2,12)=4.49	R3	5	5	5	34.08	39.73	47.35	0.3221	0.2991	0.3503	0.4212	0.2486	0.4505	0.387	0.4028	0.3662	0.3556	0.4187	0.3519	0.5631	0.5428	0.4087	-3032	on_intron	118795951-118796819	3395	CpGI_shelf	3'	BCL9L	118764584-118796317	protein_coding	5.65	7.62	13.27	intron	BCL9L_intron
12	115573798	115573890	93	3	0.0366743	F(2,12)=4.41	R3	5	5	5	43.31	52.62	59.5	0.433	0.4091	0.5208	0.4298	0.4273	0.5243	0.4771	0.6667	0.5664	0.3846	0.475	0.5946	0.6759	0.6	0.6027	226928	-	115173351-115174945	400448	-	5'	RP11-116D17.1	115800817-115802550	protein_coding	9.31	6.88	16.19	intergenic	RP11-116D17.1_intergenic
13	111841565	111841712	148	6	0.0265854	F(2,12)=4.98	R3	5	5	5	29.55	38.19	47.76	0.3674	0.278	0.2432	0.2797	0.2958	0.4542	0.4218	0.3382	0.4073	0.173	0.44	0.3647	0.6101	0.5036	0.4204	-74805	on_intron	111766849-111768606	74717	-	5'	ARHGEF7	111766906-111958084	protein_coding	8.64	9.57	18.21	intron	ARHGEF7_intron
14	69161956	69162067	112	4	0.0042959	F(2,12)=8.88	R1	5	5	5	75.88	69.11	64.68	0.7515	0.7975	0.7912	0.7268	0.7278	0.6948	0.6688	0.6396	0.6993	0.7857	0.6762	0.6809	0.6541	0.6204	0.625	-875570	on_intron	68140973-68141963	1020984	-	5'	RAD51B	68286496-69196935	protein_coding	-6.77	-4.43	-11.2	intron	RAD51B_intron
14	70235076	70235156	81	1	0.0344807	F(2,12)=4.52	R3	5	5	5	15.91	23.4	28.33	0.1875	0.1786	0.1	0.2424	0.0571	0.2727	0.1842	0.2	0.3333	0.1333	0.2424	0.3	0.2353	0.3333	0.2857	-41538	on_intron	70193468-70193955	41609	-	5'	SRSF5	70193617-70238722	protein_coding	7.49	4.93	12.42	intron	SRSF5_intron
14	76887369	76887477	109	1	0.0326476	F(2,12)=4.61	R1	5	5	5	70.77	65.5	57.52	0.7273	0.7179	0.7297	0.7143	0.65	0.6889	0.6	0.5676	0.7179	0.8	0.6087	0.4	0.4828	0.6071	0.6667	-110519	on_intron	76452080-76452542	435290	-	5'	ESRRB	76776957-76968178	protein_coding	-5.27	-7.98	-13.25	intron	ESRRB_intron
15	78489850	78489984	135	1	0.00739114	F(2,12)=7.59	R3	5	5	5	79.79	81.15	90.6	0.7778	0.7955	0.871	0.8049	0.7407	0.7872	0.8636	0.7755	0.8205	0.8529	0.9375	1	0.8182	0.9111	0.9231	-48179	on_intron	78556406-78557542	67559	-	3'	ACSBG1	78459810-78538030	protein_coding	1.36	9.45	10.81	intron	ACSBG1_intron
15	86414758	86414910	153	3	0.0258391	F(2,12)=5.03	R3	5	5	5	76.7	81.92	88.53	0.8037	0.7143	0.6957	0.7841	0.8065	0.8	0.8889	0.8333	0.8571	0.7258	0.8305	0.8182	0.9608	0.8609	0.9247	76498	-	86337419-86338429	-76480	-	3'	KLHL25	86302554-86338261	protein_coding	5.22	6.61	11.83	intergenic	KLHL25_intergenic
16	1133109	1133162	54	5	0.0484605	F(2,12)=3.94	R3	5	5	5	31.06	40.09	47.67	0.4821	0.2647	0.3478	0.2851	0.28	0.5556	0.3878	0.4267	0.3793	0.2632	0.6327	0.4603	0.5	0.4535	0.4307	101838	-	1029879-1035327	-97834	-	3'	AC009041.2	1031141-1031272	protein_coding	9.03	7.58	16.61	intergenic	AC009041.2_intergenic
16	1232352	1232499	148	10	0.0186239	F(2,12)=5.65	R1	5	5	5	72.04	68.98	61.26	0.6834	0.7448	0.7349	0.6226	0.8079	0.6495	0.6984	0.7211	0.6705	0.713	0.6604	0.5638	0.5635	0.5581	0.6793	-29257	on_intron	1202415-1204624	29938	-	5'	CACNA1H	1203241-1271771	protein_coding	-3.06	-7.72	-10.78	intron	CACNA1H_intron
16	2322947	2323056	110	4	0.0455937	F(2,12)=4.04	R3	5	5	5	56.98	64.07	68.97	0.52	0.5694	0.5143	0.6168	0.6216	0.6226	0.4928	0.6667	0.7009	0.6818	0.7179	0.7959	0.5769	0.7037	0.699	4569	-	2317446-2319447	-3608	CpGI_shelf	3'	RNPS1	2303117-2318379	protein_coding	7.09	4.9	11.99	promoter	RNPS1_promoter
16	28328881	28329027	147	1	0.00645044	F(2,12)=7.91	R3	5	5	5	79.71	84.39	90.19	0.7963	0.8571	0.76	0.8235	0.6786	0.8269	0.8864	0.8136	0.8333	0.9091	0.8889	0.9412	0.8909	0.88	0.9231	-25186	exon_intron_boundary	28303612-28304783	25270	-	5'	SBK1	28303840-28335170	protein_coding	4.68	5.8	10.48	boundary	SBK1_boundary
16	30597821	30597994	174	7	0.0254114	F(2,12)=5.07	R3	5	5	5	39.33	43.36	53.35	0.384	0.42	0.4828	0.3214	0.3276	0.4713	0.5068	0.3333	0.4752	0.2222	0.4845	0.6923	0.5652	0.5052	0.5312	730	-	30615778-30616286	18293	-	3'	ZNF785	30590294-30597092	protein_coding	4.03	9.99	14.02	promoter	ZNF785_promoter
16	70771008	70771088	81	3	0.0379222	F(2,12)=4.35	R3	5	5	5	48.99	58.26	59.35	0.4796	0.5679	0.4286	0.3931	0.5484	0.551	0.6209	0.582	0.4923	0.6139	0.5652	0.6613	0.6729	0.5507	0.5407	17949	-	70719115-70720441	51894	-	5'	AC020763.1	70789036-70807145	protein_coding	9.27	1.09	10.36	intergenic	AC020763.1_intergenic
17	33825133	33825187	55	7	0.0136544	F(2,12)=6.27	R1	5	5	5	37.11	35.08	26.23	0.3772	0.3516	0.5	0.3241	0.4058	0.2805	0.295	0.4295	0.4348	0.3717	0.2821	0.2651	0.2929	0.234	0.2552	-39746	on_intron	33923589-33924144	98958	-	3'	SLFN12L	33800708-33864880	protein_coding	-2.03	-8.85	-10.88	intron	SLFN12L_intron
17	48230377	48230450	74	1	0.0424972	F(2,12)=4.16	R3	5	5	5	88.96	90.23	99.02	0.8696	0.9556	0.9091	0.8929	0.8056	0.8571	0.88	1	1	0.8	1	1	1	1	0.9615	11126	-	48226224-48228625	4154	CpGI_shore	5'	SGCA	48241575-48253292	protein_coding	1.27	8.79	10.06	intergenic	SGCA_intergenic
17	70636837	70636939	103	5	0.0260899	F(2,12)=5.02	R1	5	5	5	44.28	42.36	33.07	0.4667	0.4816	0.3731	0.4511	0.36	0.4106	0.5124	0.361	0.369	0.4451	0.32	0.3077	0.3837	0.3431	0.3166	524222	-	71160923-71162350	-524085	-	5'	SSTR2	71161160-71168060	protein_coding	-1.92	-9.29	-11.21	intergenic	SSTR2_intergenic
17	79076619	79076701	83	1	0.0269658	F(2,12)=4.96	R3	5	5	5	78.4	84.57	91.36	0.8286	0.8052	0.8462	0.8	0.6579	0.8788	0.8333	0.8947	0.8636	0.7714	0.8966	0.8421	0.9706	0.8846	0.9259	-67753	on_intron	79008322-79009762	68298	-	5'	BAIAP2	79008947-79091232	protein_coding	6.17	6.79	12.96	intron	BAIAP2_intron
17	79136155	79136270	116	2	0.038403	F(2,12)=4.33	R1	5	5	5	70.08	68.94	59.59	0.75	0.7231	0.766	0.5932	0.6667	0.7612	0.6857	0.6885	0.5846	0.7667	0.6129	0.6	0.5862	0.5345	0.6471	-3716	on_intron	79139502-79140364	4095	CpGI_shelf	3'	AATK	79091095-79139872	protein_coding	-1.14	-9.35	-10.49	intron	AATK_intron
19	10519937	10520042	106	4	0.0194363	F(2,12)=5.57	R1	5	5	5	71.69	64.98	58.4	0.7547	0.7325	0.6143	0.6774	0.7586	0.7154	0.6013	0.6161	0.6755	0.619	0.629	0.5893	0.6385	0.5935	0.4872	5667	-	10513991-10515616	-4425	-	3'	CDC37	10501809-10514271	protein_coding	-6.71	-6.58	-13.29	intergenic	CDC37_intergenic
19	16987886	16988052	167	3	0.000552037	F(2,12)=14.95	R3	5	5	5	18.54	20.93	29.76	0.1552	0.253	0.2162	0.1616	0.1538	0.2214	0.2366	0.2294	0.1545	0.2143	0.2755	0.303	0.3281	0.2803	0.3226	-47833	on_intron	16940130-16940580	47757	-	5'	SIN3B	16940218-16991164	protein_coding	2.39	8.83	11.22	intron	SIN3B_intron
19	18774090	18774165	76	1	0.0124514	F(2,12)=6.46	R1	5	5	5	93.55	90.08	81.82	1	0.9487	0.9	0.9143	0.913	0.9444	0.8696	0.931	0.8947	0.8947	0.7273	0.8182	0.8235	0.6364	0.9259	-26326	on_intron	18721524-18724001	52567	-	5'	KLHL26	18747838-18781302	protein_coding	-3.47	-8.26	-11.73	intron	KLHL26_intron
19	49637460	49637535	76	2	0.0403646	F(2,12)=4.24	R3	5	5	5	45.98	52.77	57.89	0.3649	0.5743	0.3929	0.5493	0.3378	0.5588	0.5765	0.5205	0.5357	0.4262	0.6471	0.5476	0.5625	0.6061	0.5526	15064	-	49622024-49623635	-13899	-	3'	C19orf73	49621655-49622397	protein_coding	6.79	5.12	11.91	intergenic	C19orf73_intergenic
19	58571275	58571401	127	5	0.0272156	F(2,12)=4.94	R3	5	5	5	30.43	33.51	40.66	0.2746	0.3471	0.2449	0.3503	0.2941	0.3105	0.3918	0.3459	0.3734	0.2701	0.3696	0.5362	0.3916	0.4318	0.3462	-793	on_intron	58570394-58571779	882	CpGI_core	5'	ZNF135	58570607-58597677	protein_coding	3.08	7.15	10.23	promoter	ZNF135_promoter
20	11758535	11758660	126	3	0.0350732	F(2,12)=4.49	R3	5	5	5	36.06	43.16	52.37	0.4407	0.2995	0.4455	0.4426	0.2071	0.4688	0.35	0.4346	0.552	0.3254	0.5632	0.4941	0.6024	0.5366	0.4631	112712	-	11667523-11667997	91013	-	5'	BTBD3	11871371-11907257	protein_coding	7.1	9.21	16.31	intergenic	BTBD3_intergenic
21	44058764	44058860	97	5	0.0168376	F(2,12)=5.85	R3	5	5	5	69.55	73.76	79.96	0.6974	0.6812	0.8148	0.7176	0.6258	0.7817	0.7056	0.7778	0.6901	0.7143	0.8351	0.7975	0.8347	0.8065	0.7753	14887	-	44073202-44074650	-14437	-	5'	PDE9A	44073746-44195619	protein_coding	4.21	6.2	10.41	intergenic	PDE9A_intergenic
X	17609935	17609995	61	1	0.0470198	F(2,12)=3.99	R3	5	5	5	73.94	79.01	84.44	0.6818	0.8243	0.7	0.6522	0.7037	0.6923	0.9057	0.8889	0.6471	0.7273	0.9231	0.8889	0.8667	0.8125	0.8077	-216451	on_intron	17393160-17395817	216776	-	5'	NHS	17393543-17754114	protein_coding	5.07	5.43	10.5	intron	NHS_intron
X	19904709	19904832	124	5	0.00952317	F(2,12)=7.03	R1	5	5	5	38.3	29.94	27.53	0.3691	0.3357	0.384	0.3553	0.4915	0.2724	0.3352	0.2529	0.3815	0.25	0.2897	0.2787	0.2636	0.2567	0.2938	-1009	on_intron	19905028-19906557	1726	CpGI_shore	3'	SH3KBP1	19552083-19905719	protein_coding	-8.36	-2.41	-10.77	intron	SH3KBP1_intron
X	55026095	55026179	85	3	0.0140786	F(2,12)=6.21	R3	5	5	5	25.85	35.08	38.04	0.2475	0.2765	0.25	0.3488	0.1677	0.3953	0.3889	0.3624	0.3165	0.2521	0.3636	0.4	0.3243	0.3905	0.3943	612	-	55026360-55026985	-264	CpGI_shore	5'	APEX2	55026790-55035490	protein_coding	9.23	2.96	12.19	promoter	APEX2_promoter
X	71506461	71506594	134	8	0.0113052	F(2,12)=6.66	R3	5	5	5	65.74	70.9	76.41	0.6234	0.6719	0.72	0.687	0.5846	0.7006	0.7241	0.675	0.6962	0.7887	0.7053	0.8243	0.7573	0.7742	0.7658	-105390	on_intron	71397927-71399313	108535	-	5'	PIN4	71401203-71522776	protein_coding	5.16	5.51	10.67	intron	PIN4_intron
X	134655182	134655341	160	14	0.0464579	F(2,12)=4.01	R1	5	5	5	40.16	35.7	27.76	0.3603	0.3682	0.3658	0.4729	0.4663	0.2045	0.3798	0.4647	0.3333	0.4919	0.2146	0.248	0.185	0.2726	0.3819	-756	exon_intron_boundary	134555639-134556565	99544	-	5'	DDX26B	134654584-134716435	protein_coding	-4.46	-7.94	-12.4	promoter	DDX26B_promoter
X	138217019	138217104	86	2	0.00627483	F(2,12)=7.97	R3	5	5	5	67.83	72.16	78.11	0.6607	0.6667	0.7667	0.6739	0.68	0.7215	0.6914	0.7624	0.7143	0.6957	0.8718	0.7679	0.7792	0.8431	0.7304	227096	-	138285319-138287622	-68299	-	5'	SNURFL	138444199-138444541	protein_coding	4.33	5.95	10.28	intergenic	SNURFL_intergenic
X	153743994	153744125	132	7	0.0476697	F(2,12)=3.96	R3	5	5	5	25.74	29.74	35.8	0.3	0.2626	0.2021	0.2577	0.2391	0.3176	0.396	0.2669	0.3451	0.2028	0.4395	0.3651	0.3247	0.383	0.2766	-571	intron_exon_boundary	153744212-153744831	707	CpGI_shore	3'	FAM3A	153733350-153744566	protein_coding	4	6.06	10.06	promoter	FAM3A_promoter

## Sheet: Table S2
Supplementary Table S2: 113 Unique Genes associated with Promoter and Gene Body
GeneID	GeneRange	Biotype	diff_0_24	diff_24_48	diff_0_48	Gene_Location	Label
IQCJ	158680717-158984096	protein_coding	1.11	22.18	23.29	intron	IQCJ_intron
CLIC5	45848750-46048132	protein_coding	9.09	9.97	19.06	intron	CLIC5_intron
MUC5AC	1151580-1222364	protein_coding	7.45	11	18.45	intron	MUC5AC_intron
ARHGEF7	111766906-111958084	protein_coding	8.64	9.57	18.21	intron	ARHGEF7_intron
BCOR	39909068-40036582	protein_coding	5.02	11.8	16.82	intron	BCOR_intron
ERF	42751717-42759309	protein_coding	6.43	10.24	16.67	promoter	ERF_promoter
MEST	130126046-130146133	protein_coding	4.09	12.45	16.54	intron	MEST_intron
PDE2A	72287185-72385635	protein_coding	5.34	11.05	16.39	intron	PDE2A_intron
WDR67	124054208-124164393	protein_coding	8.73	7.16	15.89	intron	WDR67_intron
EGLN2	41305048-41314336	protein_coding	-2.26	18.02	15.76	intron	EGLN2_intron
PILRB	99933702-99965454	protein_coding	6.13	9.2	15.33	intron	PILRB_intron
COL4A2	110958159-111165374	protein_coding	2.86	12.07	14.93	intron	COL4A2_intron
FAM53B	126307861-126432838	protein_coding	7.16	7.43	14.59	intron	FAM53B_intron
ZDHHC9	128937264-128977885	protein_coding	10.31	4.12	14.43	promoter	ZDHHC9_promoter
ZNF785	30590294-30597092	protein_coding	4.03	9.99	14.02	promoter	ZNF785_promoter
CEBPB	48807376-48809212	protein_coding	-3.62	17.04	13.42	promoter	CEBPB_promoter
CELSR1	46756731-46933067	protein_coding	16.21	-2.81	13.4	intron	CELSR1_intron
BCL9L	118764584-118796317	protein_coding	5.65	7.62	13.27	intron	BCL9L_intron
SGK1	134490384-134639250	protein_coding	0.27	12.89	13.16	intron	SGK1_intron
BAIAP2	79008947-79091232	protein_coding	6.17	6.79	12.96	intron	BAIAP2_intron
MFHAS1	8640864-8751155	protein_coding	7.26	5.25	12.51	intron	MFHAS1_intron
SRSF5	70193617-70238722	protein_coding	7.49	4.93	12.42	intron	SRSF5_intron
OR2V1	180551357-180552304	protein_coding	4.29	7.94	12.23	promoter	OR2V1_promoter
APEX2	55026790-55035490	protein_coding	9.23	2.96	12.19	promoter	APEX2_promoter
MSI2	55333212-55757658	protein_coding	1.63	10.55	12.18	intron	MSI2_intron
PLAGL1	144261437-144385735	protein_coding	6.36	5.82	12.18	intron	PLAGL1_intron
MOSC1	220960101-220987735	protein_coding	4.88	7.18	12.06	intron	MOSC1_intron
RNPS1	2303117-2318379	protein_coding	7.09	4.9	11.99	promoter	RNPS1_promoter
ACVR1B	52345451-52390862	protein_coding	1.43	10.39	11.82	exon	ACVR1B_exon
FGF12	191859684-192485553	protein_coding	5.45	6.29	11.74	intron	FGF12_intron
ZAP70	98330023-98356325	protein_coding	8.49	3.16	11.65	promoter	ZAP70_promoter
KNCN	47011316-47017199	protein_coding	5.11	6.51	11.62	intron	KNCN_intron
FAM123B	63404997-63425624	protein_coding	-1.53	13.14	11.61	promoter	FAM123B_promoter
DUSP9	152907946-152916781	protein_coding	0.93	10.5	11.43	intron	DUSP9_intron
SIN3B	16940218-16991164	protein_coding	2.39	8.83	11.22	intron	SIN3B_intron
DNAH2	7623039-7737058	protein_coding	0.35	10.68	11.03	intron	DNAH2_intron
SEMA5B	122628041-122747452	protein_coding	-6.54	17.51	10.97	boundary	SEMA5B_boundary
FAM49B	130853716-131029375	protein_coding	9.9	0.98	10.88	intron	FAM49B_intron
SEMA6B	4542600-4558507	protein_coding	10.42	0.41	10.83	intron	SEMA6B_intron
EHF	34642640-34682604	protein_coding	3.74	7.07	10.81	intron	EHF_intron
ACSBG1	78459810-78538030	protein_coding	1.36	9.45	10.81	intron	ACSBG1_intron
DPM2	130697378-130700763	protein_coding	10.87	-0.12	10.75	promoter	DPM2_promoter
PIN4	71401203-71522776	protein_coding	5.16	5.51	10.67	intron	PIN4_intron
APOBEC3F	39436609-39449915	protein_coding	13.04	-2.37	10.67	intron	APOBEC3F_intron
STARD8	67867508-67945684	protein_coding	-0.53	11.16	10.63	intron	STARD8_intron
NHS	17393543-17754114	protein_coding	5.07	5.43	10.5	intron	NHS_intron
SBK1	28303840-28335170	protein_coding	4.68	5.8	10.48	boundary	SBK1_boundary
JRKL	96123153-96240738	protein_coding	1.48	8.91	10.39	intron	JRKL_intron
C10orf93	134621896-134756327	protein_coding	9.84	0.47	10.31	intron	C10orf93_intron
SULF1	70378859-70573150	protein_coding	6.54	3.77	10.31	intron	SULF1_intron
ZNF135	58570607-58597677	protein_coding	3.08	7.15	10.23	promoter	ZNF135_promoter
LYNX1	143845752-143859640	protein_coding	10.9	-0.78	10.12	intron	LYNX1_intron
FAM3A	153733350-153744566	protein_coding	4	6.06	10.06	promoter	FAM3A_promoter
TOP1MT	144386554-144442149	protein_coding	-0.53	10.38	9.85	intron	TOP1MT_intron
PRRG3	150863596-150874396	protein_coding	11.67	-1.83	9.84	promoter	PRRG3_promoter
RFTN1	16357352-16555533	protein_coding	-4.22	13.95	9.73	intron	RFTN1_intron
SH3RF3	109745804-110262207	protein_coding	-2.97	12.67	9.7	intron	SH3RF3_intron
ACR	51176624-51183762	protein_coding	12.64	-3.08	9.56	promoter	ACR_promoter
Sep-06	118749687-118827333	protein_coding	-6.27	15.77	9.5	intron	Sep-06_intron
PPP1R29	37764000-37823505	protein_coding	12.11	-2.63	9.48	intron	PPP1R29_intron
BMX	15482369-15574652	protein_coding	10.51	-2.52	7.99	intron	BMX_intron
BAIAP2L1	97920963-98030380	protein_coding	-3.47	11.39	7.92	intron	BAIAP2L1_intron
GALNT6	51745682-51785436	protein_coding	11.73	-3.83	7.9	intron	GALNT6_intron
TMEM187	153237778-153248646	protein_coding	-2.94	10.8	7.86	promoter	TMEM187_promoter
APCDD1L	57034157-57090187	protein_coding	-6.27	12.89	6.62	promoter	APCDD1L_promoter
MSN	64887537-64961791	protein_coding	12.19	-5.6	6.59	intron	MSN_intron
MLC1	50497820-50524331	protein_coding	-4.62	10.84	6.22	exon	MLC1_exon
CARS2	111290133-111365950	protein_coding	-5.98	11.33	5.35	intron	CARS2_intron
DLGAP4	34894258-35157040	protein_coding	12.78	-7.59	5.19	intron	DLGAP4_intron
ZNF512B	62588055-62680113	protein_coding	-8.08	13.12	5.04	intron	ZNF512B_intron
TRAPPC10	45432200-45526433	protein_coding	-6.69	11.17	4.48	intron	TRAPPC10_intron
MAP4K2	64556290-64570713	protein_coding	-6.19	10.31	4.12	boundary	MAP4K2_boundary
RXRA	137208944-137332431	protein_coding	-6.73	10.81	4.08	intron	RXRA_intron
HS6ST1	128994290-129076151	protein_coding	-7.78	10.78	3	intron	HS6ST1_intron
SLC35E1	16661661-16683193	protein_coding	-8.79	11.2	2.41	intron	SLC35E1_intron
HSPG2	22148738-22263790	protein_coding	10.37	-8.19	2.18	boundary	HSPG2_boundary
ERI3	44686742-44820932	protein_coding	13.17	-11.56	1.61	intron	ERI3_intron
GPR137	64037534-64056972	protein_coding	11.76	-10.79	0.97	boundary	GPR137_boundary
SLC24A4	92788925-92962596	protein_coding	14.54	-13.77	0.77	intron	SLC24A4_intron
CHD7	61591337-61779465	protein_coding	10.87	-10.11	0.76	exon	CHD7_exon
LSAMP	115528641-117716095	protein_coding	-14.15	14.86	0.71	intron	LSAMP_intron
FAM9B	8992273-9132680	protein_coding	9.48	-10.43	-0.95	intron	FAM9B_intron
GLIPR2	36136730-36163910	protein_coding	-10.64	9.41	-1.23	intron	GLIPR2_intron
MTCP1	154289897-154376212	protein_coding	9.56	-11.88	-2.32	intron	MTCP1_intron
LRRK1	101459420-101610317	protein_coding	-11.43	8.29	-3.14	intron	LRRK1_intron
NPBWR2	62737173-62738524	protein_coding	7.19	-11.31	-4.12	promoter	NPBWR2_promoter
ZG16B	2880170-2882285	protein_coding	6.15	-10.27	-4.12	promoter	ZG16B_promoter
C20orf151	60985293-61002589	protein_coding	12.18	-16.92	-4.74	promoter	C20orf151_promoter
SLC6A1	11034410-11080933	protein_coding	5.34	-10.62	-5.28	intron	SLC6A1_intron
RAP2C	131337053-131353471	protein_coding	5.79	-11.59	-5.8	intron	RAP2C_intron
FFAR2	35940617-35942667	protein_coding	7.15	-13.1	-5.95	promoter	FFAR2_promoter
ACOT9	23720370-23784592	protein_coding	-14.31	8.22	-6.09	intron	ACOT9_intron
CHST7	46433219-46457843	protein_coding	-12.34	5.65	-6.69	promoter	CHST7_promoter
DDAH2	31694815-31698394	protein_coding	8.5	-15.76	-7.26	intron	DDAH2_intron
CCL17	57438679-57449974	protein_coding	6.21	-13.84	-7.63	intron	CCL17_intron
C7	40909354-40983041	protein_coding	10.24	-18.23	-7.99	promoter	C7_promoter
F2RL1	76114758-76131140	protein_coding	4.5	-12.56	-8.06	intron	F2RL1_intron
DAGLB	6448757-6523821	protein_coding	-10.84	2.46	-8.38	intron	DAGLB_intron
DLL4	41221538-41231237	protein_coding	6.13	-15.64	-9.51	intron	DLL4_intron
EPHB2	23037332-23241818	protein_coding	-12.77	3.22	-9.55	intron	EPHB2_intron
DLEC1	38080696-38165516	protein_coding	-7.01	-3.13	-10.14	intron	DLEC1_intron
XKR6	10753555-11058875	protein_coding	-15.03	4.84	-10.19	intron	XKR6_intron
AATK	79091095-79139872	protein_coding	-1.14	-9.35	-10.49	intron	AATK_intron
SH3KBP1	19552083-19905719	protein_coding	-8.36	-2.41	-10.77	intron	SH3KBP1_intron
CACNA1H	1203241-1271771	protein_coding	-3.06	-7.72	-10.78	intron	CACNA1H_intron
PGK1	77320685-77384793	protein_coding	9.17	-19.95	-10.78	intron	PGK1_intron
SLFN12L	33800708-33864880	protein_coding	-2.03	-8.85	-10.88	intron	SLFN12L_intron
RAD51B	68286496-69196935	protein_coding	-6.77	-4.43	-11.2	intron	RAD51B_intron
KLHL26	18747838-18781302	protein_coding	-3.47	-8.26	-11.73	intron	KLHL26_intron
DDX26B	134654584-134716435	protein_coding	-4.46	-7.94	-12.4	promoter	DDX26B_promoter
ESRRB	76776957-76968178	protein_coding	-5.27	-7.98	-13.25	intron	ESRRB_intron
SNRPN	25068794-25223870	protein_coding	-7.28	-11.05	-18.33	intron	SNRPN_intron
MSR1	15965387-16424999	protein_coding	-9.01	-9.39	-18.4	promoter	MSR1_promoter

## Sheet: Table S3
Supplementary Table S3: 83 Genes Hypermethylated in ME/CFS
GeneID	GeneRange	Biotype	diff_0_24	diff_24_48	diff_0_48	Gene_Location	Label
CELSR1	46756731-46933067	protein_coding	16.21	-2.81	13.4	intron	CELSR1_intron
SLC24A4	92788925-92962596	protein_coding	14.54	-13.77	0.77	intron	SLC24A4_intron
ERI3	44686742-44820932	protein_coding	13.17	-11.56	1.61	intron	ERI3_intron
APOBEC3F	39436609-39449915	protein_coding	13.04	-2.37	10.67	intron	APOBEC3F_intron
DLGAP4	34894258-35157040	protein_coding	12.78	-7.59	5.19	intron	DLGAP4_intron
ACR	51176624-51183762	protein_coding	12.64	-3.08	9.56	promoter	ACR_promoter
MSN	64887537-64961791	protein_coding	12.19	-5.6	6.59	intron	MSN_intron
C20orf151	60985293-61002589	protein_coding	12.18	-16.92	-4.74	promoter	C20orf151_promoter
PPP1R29	37764000-37823505	protein_coding	12.11	-2.63	9.48	intron	PPP1R29_intron
GPR137	64037534-64056972	protein_coding	11.76	-10.79	0.97	boundary	GPR137_boundary
GALNT6	51745682-51785436	protein_coding	11.73	-3.83	7.9	intron	GALNT6_intron
PRRG3	150863596-150874396	protein_coding	11.67	-1.83	9.84	promoter	PRRG3_promoter
LYNX1	143845752-143859640	protein_coding	10.9	-0.78	10.12	intron	LYNX1_intron
CHD7	61591337-61779465	protein_coding	10.87	-10.11	0.76	exon	CHD7_exon
DPM2	130697378-130700763	protein_coding	10.87	-0.12	10.75	promoter	DPM2_promoter
BMX	15482369-15574652	protein_coding	10.51	-2.52	7.99	intron	BMX_intron
SEMA6B	4542600-4558507	protein_coding	10.42	0.41	10.83	intron	SEMA6B_intron
HSPG2	22148738-22263790	protein_coding	10.37	-8.19	2.18	boundary	HSPG2_boundary
ZDHHC9	128937264-128977885	protein_coding	10.31	4.12	14.43	promoter	ZDHHC9_promoter
C7	40909354-40983041	protein_coding	10.24	-18.23	-7.99	promoter	C7_promoter
IQCJ	158680717-158984096	protein_coding	1.11	22.18	23.29	intron	IQCJ_intron
EGLN2	41305048-41314336	protein_coding	-2.26	18.02	15.76	intron	EGLN2_intron
SEMA5B	122628041-122747452	protein_coding	-6.54	17.51	10.97	boundary	SEMA5B_boundary
CEBPB	48807376-48809212	protein_coding	-3.62	17.04	13.42	promoter	CEBPB_promoter
Sep-06	118749687-118827333	protein_coding	-6.27	15.77	9.5	intron	Sep-06_intron
LSAMP	115528641-117716095	protein_coding	-14.15	14.86	0.71	intron	LSAMP_intron
RFTN1	16357352-16555533	protein_coding	-4.22	13.95	9.73	intron	RFTN1_intron
FAM123B	63404997-63425624	protein_coding	-1.53	13.14	11.61	promoter	FAM123B_promoter
ZNF512B	62588055-62680113	protein_coding	-8.08	13.12	5.04	intron	ZNF512B_intron
SGK1	134490384-134639250	protein_coding	0.27	12.89	13.16	intron	SGK1_intron
APCDD1L	57034157-57090187	protein_coding	-6.27	12.89	6.62	promoter	APCDD1L_promoter
SH3RF3	109745804-110262207	protein_coding	-2.97	12.67	9.7	intron	SH3RF3_intron
MEST	130126046-130146133	protein_coding	4.09	12.45	16.54	intron	MEST_intron
COL4A2	110958159-111165374	protein_coding	2.86	12.07	14.93	intron	COL4A2_intron
BCOR	39909068-40036582	protein_coding	5.02	11.8	16.82	intron	BCOR_intron
BAIAP2L1	97920963-98030380	protein_coding	-3.47	11.39	7.92	intron	BAIAP2L1_intron
CARS2	111290133-111365950	protein_coding	-5.98	11.33	5.35	intron	CARS2_intron
SLC35E1	16661661-16683193	protein_coding	-8.79	11.2	2.41	intron	SLC35E1_intron
TRAPPC10	45432200-45526433	protein_coding	-6.69	11.17	4.48	intron	TRAPPC10_intron
STARD8	67867508-67945684	protein_coding	-0.53	11.16	10.63	intron	STARD8_intron
PDE2A	72287185-72385635	protein_coding	5.34	11.05	16.39	intron	PDE2A_intron
MUC5AC	1151580-1222364	protein_coding	7.45	11	18.45	intron	MUC5AC_intron
MLC1	50497820-50524331	protein_coding	-4.62	10.84	6.22	exon	MLC1_exon
RXRA	137208944-137332431	protein_coding	-6.73	10.81	4.08	intron	RXRA_intron
TMEM187	153237778-153248646	protein_coding	-2.94	10.8	7.86	promoter	TMEM187_promoter
HS6ST1	128994290-129076151	protein_coding	-7.78	10.78	3	intron	HS6ST1_intron
DNAH2	7623039-7737058	protein_coding	0.35	10.68	11.03	intron	DNAH2_intron
MSI2	55333212-55757658	protein_coding	1.63	10.55	12.18	intron	MSI2_intron
DUSP9	152907946-152916781	protein_coding	0.93	10.5	11.43	intron	DUSP9_intron
ACVR1B	52345451-52390862	protein_coding	1.43	10.39	11.82	exon	ACVR1B_exon
TOP1MT	144386554-144442149	protein_coding	-0.53	10.38	9.85	intron	TOP1MT_intron
MAP4K2	64556290-64570713	protein_coding	-6.19	10.31	4.12	boundary	MAP4K2_boundary
ERF	42751717-42759309	protein_coding	6.43	10.24	16.67	promoter	ERF_promoter
CLIC5	45848750-46048132	protein_coding	9.09	9.97	19.06	intron	CLIC5_intron
ARHGEF7	111766906-111958084	protein_coding	8.64	9.57	18.21	intron	ARHGEF7_intron
WDR67	124054208-124164393	protein_coding	8.73	7.16	15.89	intron	WDR67_intron
PILRB	99933702-99965454	protein_coding	6.13	9.2	15.33	intron	PILRB_intron
FAM53B	126307861-126432838	protein_coding	7.16	7.43	14.59	intron	FAM53B_intron
ZNF785	30590294-30597092	protein_coding	4.03	9.99	14.02	promoter	ZNF785_promoter
BCL9L	118764584-118796317	protein_coding	5.65	7.62	13.27	intron	BCL9L_intron
BAIAP2	79008947-79091232	protein_coding	6.17	6.79	12.96	intron	BAIAP2_intron
MFHAS1	8640864-8751155	protein_coding	7.26	5.25	12.51	intron	MFHAS1_intron
SRSF5	70193617-70238722	protein_coding	7.49	4.93	12.42	intron	SRSF5_intron
OR2V1	180551357-180552304	protein_coding	4.29	7.94	12.23	promoter	OR2V1_promoter
APEX2	55026790-55035490	protein_coding	9.23	2.96	12.19	promoter	APEX2_promoter
PLAGL1	144261437-144385735	protein_coding	6.36	5.82	12.18	intron	PLAGL1_intron
MOSC1	220960101-220987735	protein_coding	4.88	7.18	12.06	intron	MOSC1_intron
RNPS1	2303117-2318379	protein_coding	7.09	4.9	11.99	promoter	RNPS1_promoter
FGF12	191859684-192485553	protein_coding	5.45	6.29	11.74	intron	FGF12_intron
ZAP70	98330023-98356325	protein_coding	8.49	3.16	11.65	promoter	ZAP70_promoter
KNCN	47011316-47017199	protein_coding	5.11	6.51	11.62	intron	KNCN_intron
SIN3B	16940218-16991164	protein_coding	2.39	8.83	11.22	intron	SIN3B_intron
FAM49B	130853716-131029375	protein_coding	9.9	0.98	10.88	intron	FAM49B_intron
EHF	34642640-34682604	protein_coding	3.74	7.07	10.81	intron	EHF_intron
ACSBG1	78459810-78538030	protein_coding	1.36	9.45	10.81	intron	ACSBG1_intron
PIN4	71401203-71522776	protein_coding	5.16	5.51	10.67	intron	PIN4_intron
NHS	17393543-17754114	protein_coding	5.07	5.43	10.5	intron	NHS_intron
SBK1	28303840-28335170	protein_coding	4.68	5.8	10.48	boundary	SBK1_boundary
JRKL	96123153-96240738	protein_coding	1.48	8.91	10.39	intron	JRKL_intron
C10orf93	134621896-134756327	protein_coding	9.84	0.47	10.31	intron	C10orf93_intron
SULF1	70378859-70573150	protein_coding	6.54	3.77	10.31	intron	SULF1_intron
ZNF135	58570607-58597677	protein_coding	3.08	7.15	10.23	promoter	ZNF135_promoter
FAM3A	153733350-153744566	protein_coding	4	6.06	10.06	promoter	FAM3A_promoter

## Sheet: Table S4
Supplementary Table S4: 37 Genes Hypomethylated in ME/CFS
GeneID	GeneRange	Biotype	diff_0_24	diff_24_48	diff_0_48	Gene_Location	Label
XKR6	10753555-11058875	protein_coding	-15.03	4.84	-10.19	intron	XKR6_intron
ACOT9	23720370-23784592	protein_coding	-14.31	8.22	-6.09	intron	ACOT9_intron
LSAMP	115528641-117716095	protein_coding	-14.15	14.86	0.71	intron	LSAMP_intron
EPHB2	23037332-23241818	protein_coding	-12.77	3.22	-9.55	intron	EPHB2_intron
CHST7	46433219-46457843	protein_coding	-12.34	5.65	-6.69	promoter	CHST7_promoter
LRRK1	101459420-101610317	protein_coding	-11.43	8.29	-3.14	intron	LRRK1_intron
DAGLB	6448757-6523821	protein_coding	-10.84	2.46	-8.38	intron	DAGLB_intron
GLIPR2	36136730-36163910	protein_coding	-10.64	9.41	-1.23	intron	GLIPR2_intron
PGK1	77320685-77384793	protein_coding	9.17	-19.95	-10.78	intron	PGK1_intron
C7	40909354-40983041	protein_coding	10.24	-18.23	-7.99	promoter	C7_promoter
C20orf151	60985293-61002589	protein_coding	12.18	-16.92	-4.74	promoter	C20orf151_promoter
DDAH2	31694815-31698394	protein_coding	8.5	-15.76	-7.26	intron	DDAH2_intron
DLL4	41221538-41231237	protein_coding	6.13	-15.64	-9.51	intron	DLL4_intron
CCL17	57438679-57449974	protein_coding	6.21	-13.84	-7.63	intron	CCL17_intron
SLC24A4	92788925-92962596	protein_coding	14.54	-13.77	0.77	intron	SLC24A4_intron
FFAR2	35940617-35942667	protein_coding	7.15	-13.1	-5.95	promoter	FFAR2_promoter
F2RL1	76114758-76131140	protein_coding	4.5	-12.56	-8.06	intron	F2RL1_intron
MTCP1	154289897-154376212	protein_coding	9.56	-11.88	-2.32	intron	MTCP1_intron
RAP2C	131337053-131353471	protein_coding	5.79	-11.59	-5.8	intron	RAP2C_intron
ERI3	44686742-44820932	protein_coding	13.17	-11.56	1.61	intron	ERI3_intron
NPBWR2	62737173-62738524	protein_coding	7.19	-11.31	-4.12	promoter	NPBWR2_promoter
SNRPN	25068794-25223870	protein_coding	-7.28	-11.05	-18.33	intron	SNRPN_intron
GPR137	64037534-64056972	protein_coding	11.76	-10.79	0.97	boundary	GPR137_boundary
SLC6A1	11034410-11080933	protein_coding	5.34	-10.62	-5.28	intron	SLC6A1_intron
FAM9B	8992273-9132680	protein_coding	9.48	-10.43	-0.95	intron	FAM9B_intron
ZG16B	2880170-2882285	protein_coding	6.15	-10.27	-4.12	promoter	ZG16B_promoter
CHD7	61591337-61779465	protein_coding	10.87	-10.11	0.76	exon	CHD7_exon
MSR1	15965387-16424999	protein_coding	-9.01	-9.39	-18.4	promoter	MSR1_promoter
ESRRB	76776957-76968178	protein_coding	-5.27	-7.98	-13.25	intron	ESRRB_intron
DDX26B	134654584-134716435	protein_coding	-4.46	-7.94	-12.4	promoter	DDX26B_promoter
KLHL26	18747838-18781302	protein_coding	-3.47	-8.26	-11.73	intron	KLHL26_intron
RAD51B	68286496-69196935	protein_coding	-6.77	-4.43	-11.2	intron	RAD51B_intron
SLFN12L	33800708-33864880	protein_coding	-2.03	-8.85	-10.88	intron	SLFN12L_intron
CACNA1H	1203241-1271771	protein_coding	-3.06	-7.72	-10.78	intron	CACNA1H_intron
SH3KBP1	19552083-19905719	protein_coding	-8.36	-2.41	-10.77	intron	SH3KBP1_intron
AATK	79091095-79139872	protein_coding	-1.14	-9.35	-10.49	intron	AATK_intron
DLEC1	38080696-38165516	protein_coding	-7.01	-3.13	-10.14	intron	DLEC1_intron

## Sheet: Table S5
Supplementary Table S5: 744 Genes Unique in Healthy Controls
Chr	Start	End	Len	CpGs	Pr	Test	X.Meth	Count_0hr	Count_24hr	Count_48hr	Meth_0hr	Meth_24hr	Meth_48hr	C012_0hr	C036_0hr	C012_24hr	C036_24hr	C012_48hr	C036_48hr	Enddist	Overlap	CpGIs_range	CpGIs_dist	CpGI_relation	Strand	GeneID	GeneRange	Biotype	diff_0_24	diff_24_48	diff_0_48	Gene_Location	Label
1	1154981	1155035	55	4	0.00309569	F(2,3)=69.12	R2	2	2	2	60.26	88.24	82.96	0.5909	0.6118	0.8667	0.9259	0.8354	0.8214	-12429	on_intron	1166903-1168985	13951	-	3'	SDF4	1152288-1167411	protein_coding	27.98	-5.28	22.7	intron	SDF4_intron
1	2341915	2342046	132	1	0.00488704	F(2,3)=50.59	R2	2	2	2	83.58	93.85	90.16	0.8261	0.8409	0.9444	0.931	0.8929	0.9091	-3320	on_intron	2374819-2375814	33769	-	3'	PEX10	2336236-2345236	protein_coding	10.27	-3.69	6.58	intron	PEX10_intron
1	2538071	2538123	53	1	0.0115028	F(2,3)=27.94	R1	2	2	2	91.11	63.46	90	0.9032	0.9286	0.6585	0.5455	0.9	0.9	-26409	on_intron	2574031-2574864	36742	-	3'	MMEL1	2522078-2564481	protein_coding	-27.65	26.54	-1.11	intron	MMEL1_intron
1	3305691	3305757	67	1	0.0350266	F(2,3)=12.51	R1	2	2	2	86.67	75.56	77.01	0.8548	0.8837	0.7719	0.7273	0.7843	0.75	-320024	on_intron	2983926-2987962	321766	-	5'	PRDM16	2985732-3355185	protein_coding	-11.11	1.45	-9.66	intron	PRDM16_intron
1	6558324	6558426	103	1	0.018192	F(2,3)=20.19	R1	2	2	2	90.62	68.57	89.47	0.9032	0.9091	0.6944	0.6765	0.9444	0.85	-21796	on_intron	6614137-6614835	56410	-	3'	PLEKHG5	6526152-6580121	protein_coding	-22.05	20.9	-1.15	intron	PLEKHG5_intron
1	21038302	21038488	187	5	0.0343144	F(2,3)=12.70	R1	2	2	2	94.88	84.09	86.67	0.9612	0.9375	0.8408	0.8411	0.8922	0.8426	-6207	on_intron	21043736-21044771	6284	-	3'	KIF17	20990507-21044510	protein_coding	-10.79	2.58	-8.21	intron	KIF17_intron
1	25257325	25257391	67	5	0.0473176	F(2,3)=9.97	R3	2	2	2	75.31	59.34	76.99	0.7419	0.7681	0.615	0.5185	0.7391	0.8182	-34286	on_intron	25558564-25559178	301788	-	3'	RUNX3	25226002-25291612	protein_coding	-15.97	17.65	1.68	intron	RUNX3_intron
1	32082863	32083014	152	4	0.0239499	F(2,3)=16.55	R2	2	2	2	69.6	81.12	70.85	0.6724	0.7023	0.7841	0.8232	0.6966	0.7164	274	-	32083150-32084069	-286	CpGI_shore	5'	HCRTR1	32083287-32098119	protein_coding	11.52	-10.27	1.25	promoter	HCRTR1_promoter
1	32149760	32149868	109	2	0.0430751	F(2,3)=10.71	R1	2	2	2	57.41	47.34	54.96	0.5728	0.5752	0.493	0.4308	0.5513	0.5472	-20159	exon_intron_boundary	32226147-32226726	76859	-	3'	COL16A1	32117848-32169920	protein_coding	-10.07	7.62	-2.45	boundary	COL16A1_boundary
1	36574634	36574827	194	5	0.0105711	F(2,3)=29.64	R1	2	2	2	41.63	30.7	32.16	0.4211	0.4144	0.2871	0.3246	0.3158	0.3235	-16186	on_intron	36590331-36591121	16295	-	3'	COL8A2	36560837-36590821	protein_coding	-10.93	1.46	-9.47	intron	COL8A2_intron
1	37333487	37333680	194	4	0.0101684	F(2,3)=30.46	R1	2	2	2	80	61.49	66.36	0.7917	0.8095	0.6438	0.5867	0.6585	0.6667	-166242	on_intron	37498378-37500624	166945	-	3'	GRIK3	37261128-37499730	protein_coding	-18.51	4.87	-13.64	intron	GRIK3_intron
1	42270646	42270728	83	1	0.0116702	F(2,3)=27.65	R3	2	2	2	82.93	95	100	0.8	0.8571	0.9545	0.9444	1	1	-230949	on_intron	42500856-42501980	231253	-	3'	HIVEP3	41972036-42501596	protein_coding	12.07	5	17.07	intron	HIVEP3_intron
1	43415576	43415684	109	1	0.00429226	F(2,3)=55.29	R2	2	2	2	75.76	88.52	70.21	0.7692	0.75	0.8889	0.88	0.6818	0.72	-8962	on_intron	43423468-43424938	9255	-	3'	SLC2A1	43391519-43424539	protein_coding	12.76	-18.31	-5.55	intron	SLC2A1_intron
1	43701705	43701817	113	2	0.0336624	F(2,3)=12.89	R1	2	2	2	85.9	72.2	74.8	0.8723	0.8496	0.6974	0.7347	0.7188	0.7778	-63996	on_intron	43637504-43638052	64202	-	5'	WDR65	43637820-43720029	protein_coding	-13.7	2.6	-11.1	intron	WDR65_intron
1	45267408	45267575	168	1	0.0346306	F(2,3)=12.62	R1	2	2	2	51.72	34.9	41.91	0.5	0.5253	0.3059	0.3832	0.4259	0.4146	-1677	intron_internal	45265535-45266783	1874	CpGI_shore	5'	PLK3	45265897-45271662	protein_coding	-16.82	7.01	-9.81
1	55054737	55054836	100	2	0.00461517	F(2,3)=52.61	R1	2	2	2	88.26	72.62	76.03	0.8657	0.8963	0.7303	0.7207	0.767	0.7442	-46905	on_intron	55007705-55008448	47033	-	5'	ACOT11	55007930-55104865	protein_coding	-15.64	3.41	-12.23	intron	ACOT11_intron
1	56972157	56972246	90	2	0.0259782	F(2,3)=15.60	R2	2	2	2	14.97	30.41	8.89	0.2051	0.1101	0.3095	0.2969	0.087	0.0909	-138816	on_intron	57110664-57111588	139343	-	3'	PPAP2B	56960419-57110974	protein_coding	15.44	-21.52	-6.08	intron	PPAP2B_intron
1	86887264	86887363	100	2	0.0266813	F(2,3)=15.30	R1	2	2	2	84.91	63.86	72.34	0.8621	0.8333	0.625	0.6585	0.6979	0.7778	2407	-	86861567-86862083	25698	-	5'	CLCA2	86889769-86922241	protein_coding	-21.05	8.48	-12.57	promoter	CLCA2_promoter
1	94577226	94577336	111	1	0.0318363	F(2,3)=13.43	R1	2	2	2	93.15	76.09	79.59	0.9286	0.9333	0.8	0.7143	0.7917	0.8	-9461	on_intron	94702654-94703344	126009	-	3'	ABCA4	94458391-94586688	protein_coding	-17.06	3.5	-13.56	intron	ABCA4_intron
1	109632782	109632914	133	9	0.00300286	F(2,3)=70.57	R2	2	2	2	33.7	45.42	37.56	0.3311	0.3447	0.4461	0.467	0.3745	0.3769	444	-	109632544-109633632	239	CpGI_core	5'	TMEM167B	109633357-109639556	protein_coding	11.72	-7.86	3.86	promoter	TMEM167B_promoter
1	150240456	150240630	175	2	0.0171208	F(2,3)=21.08	R1	2	2	2	69.89	57.92	55.13	0.6774	0.7097	0.5484	0.595	0.5424	0.5567	-1523	exon_intron_boundary	150283531-150284014	43385	-	3'	APH1A	150237804-150241980	protein_coding	-11.97	-2.79	-14.76	boundary	APH1A_boundary
1	151210677	151210832	156	2	0.0437114	F(2,3)=10.59	R2	2	2	2	68.42	83.64	77.53	0.6667	0.6957	0.8511	0.8254	0.7391	0.814	-40406	on_intron	151118050-151119373	92628	-	5'	PIP5K1A	151170425-151222012	protein_coding	15.22	-6.11	9.11	intron	PIP5K1A_intron
1	155441263	155441362	100	1	0.0041268	F(2,3)=56.80	R1	2	2	2	96.58	85.48	71.67	0.9552	0.98	0.8548	0.8548	0.7	0.75	-91334	on_intron	155531915-155533280	91919	-	3'	ASH1L	155305059-155532598	protein_coding	-11.1	-13.81	-24.91	intron	ASH1L_intron
1	156353785	156353919	135	3	0.0188609	F(2,3)=19.67	R2	2	2	2	35.19	70.45	57.65	0.36	0.3448	0.7143	0.6923	0.4783	0.6129	-14915	on_intron	156338759-156339251	15027	-	5'	RHBG	156339003-156355011	protein_coding	35.26	-12.8	22.46	intron	RHBG_intron
1	160143322	160143472	151	3	0.0483376	F(2,3)=9.80	R2	2	2	2	60.28	70.33	58.2	0.6071	0.6	0.6667	0.729	0.5962	0.5714	-22111	intron_exon_boundary	160068041-160069002	75282	-	5'	ATP1A4	160121360-160156767	protein_coding	10.05	-12.13	-2.08	boundary	ATP1A4_boundary
1	182359214	182359305	92	5	0.0165241	F(2,3)=21.62	R2	2	2	2	14.45	25.65	13.81	0.1296	0.1563	0.262	0.2431	0.1278	0.1613	-2126	on_intron	182359698-182361563	2259	CpGI_shore	3'	GLUL	182350839-182361341	protein_coding	11.2	-11.84	-0.64	intron	GLUL_intron
1	202606894	202606950	57	1	0.0239864	F(2,3)=16.53	R2	2	2	2	55.88	72.73	52.38	0.55	0.5714	0.6875	0.7647	0.5455	0.5	-72650	on_intron	202678882-202679769	72820	-	3'	SYT2	202559724-202679545	protein_coding	16.85	-20.35	-3.5	intron	SYT2_intron
1	204487232	204487406	175	4	0.0210408	F(2,3)=18.18	R1	2	2	2	78.24	62.59	75.69	0.7791	0.7841	0.6023	0.6374	0.8033	0.7389	-1894	on_intron	204463294-204464086	23939	-	5'	MDM4	204485511-204542871	protein_coding	-15.65	13.1	-2.55	intron	MDM4_intron
1	226825784	226825860	77	2	0.0471804	F(2,3)=9.99	R1	2	2	2	98.04	85.85	88.17	0.9844	0.9737	0.88	0.8065	0.8913	0.8723	-101239	on_intron	227058046-227058906	233047	-	3'	ITPKB	226819391-226927024	protein_coding	-12.19	2.32	-9.87	intron	ITPKB_intron
2	1850538	1850649	112	1	0.0110503	F(2,3)=28.73	R1	2	2	2	99.04	87.21	95.45	1	0.9836	0.8837	0.8605	0.9688	0.9412	-484493	on_intron	3174395-3174851	1324203	-	3'	MYT1L	1792885-2335032	protein_coding	-11.83	8.24	-3.59	intron	MYT1L_intron
2	42703925	42704046	122	1	0.0143289	F(2,3)=23.93	R3	2	2	2	87.5	98.18	100	0.8667	0.8846	0.9565	1	1	1	-17311	on_intron	42719785-42722166	18121	-	3'	KCNG3	42669157-42721237	protein_coding	10.68	1.82	12.5	intron	KCNG3_intron
2	43445365	43445432	68	1	0.0426422	F(2,3)=10.79	R1	2	2	2	58.33	45.65	44.83	0.6129	0.5517	0.4348	0.4783	0.4615	0.4375	-377819	on_intron	43822929-43823370	377939	-	3'	THADA	43393800-43823185	protein_coding	-12.68	-0.82	-13.5	intron	THADA_intron
2	48010959	48011020	62	3	0.00125014	F(2,3)=127.76	R1	2	2	2	12.32	0.49	0.95	0.1277	0.1136	0.006	0	0.0137	0	-798	on_intron	48009809-48011930	1151	CpGI_core	5'	MSH6	48010221-48034092	protein_coding	-11.83	0.46	-11.37	promoter	MSH6_promoter
2	86295891	86295937	47	1	0.037603	F(2,3)=11.86	R1	2	2	2	100	87.8	100	1	1	0.9	0.8182	1	1	-37386	on_intron	86332660-86333650	37714	-	3'	POLR1A	86253451-86333278	protein_coding	-12.2	12.2	0	intron	POLR1A_intron
2	95986195	95986356	162	4	0.0193266	F(2,3)=19.33	R1	2	2	2	70.7	49.31	65.78	0.6632	0.7329	0.4884	0.4957	0.6311	0.6803	-23303	on_intron	95908722-95909533	77474	-	5'	KCNIP3	95963052-96051825	protein_coding	-21.39	16.47	-4.92	intron	KCNIP3_intron
2	113935434	113935511	78	3	0.0446427	F(2,3)=10.42	R1	2	2	2	85.17	71.08	74.67	0.8365	0.8667	0.6837	0.75	0.7396	0.7593	-20608	on_intron	113914682-113915396	20753	-	5'	PSD4	113914902-113960814	protein_coding	-14.09	3.59	-10.5	intron	PSD4_intron
2	133575813	133575969	157	1	0.0287569	F(2,3)=14.48	R3	2	2	2	98	87.84	98.04	1	0.963	0.8636	0.8846	0.963	1	-750220	on_intron	134821107-134821981	1246013	-	3'	NCKAP5	133429374-134326034	protein_coding	-10.16	10.2	0.04	intron	NCKAP5_intron
2	178628260	178628345	86	2	0.0279965	F(2,3)=14.77	R1	2	2	2	31.85	16.15	22.64	0.3333	0.3026	0.1444	0.2	0.2344	0.2143	-344820	on_intron	178977079-178977828	349484	-	3'	PDE11A	178492797-178973081	protein_coding	-15.7	6.49	-9.21	intron	PDE11A_intron
2	179897289	179897373	85	1	0.0103575	F(2,3)=30.07	R3	2	2	2	28.3	42.37	44.44	0.28	0.2857	0.3913	0.4444	0.44	0.4545	-17523	on_intron	180128619-180129663	232291	-	3'	CCDC141	179694484-179914813	protein_coding	14.07	2.07	16.14	intron	CCDC141_intron
2	191388719	191388866	148	1	0.0456704	F(2,3)=10.24	R2	2	2	2	88.89	100	100	0.9286	0.8636	1	1	1	1	-10728	on_intron	191399003-191399742	10877	-	3'	TMEM194B	191369068-191399448	protein_coding	11.11	0	11.11	intron	TMEM194B_intron
2	203038033	203038215	183	8	0.0108731	F(2,3)=29.06	R1	2	2	2	85.34	68.14	77.32	0.8774	0.843	0.7037	0.6703	0.7905	0.7622	-100236	on_intron	202897387-202901046	140647	-	5'	AC079354.1	202937978-203062585	protein_coding	-17.2	9.18	-8.02	intron	AC079354.1_intron
2	203931508	203931547	40	1	0.000661891	F(2,3)=196.00	R1	2	2	2	100	88.89	100	1	1	0.8846	0.9	1	1	-51944	on_intron	203879250-203879891	52259	-	5'	NBEAL1	203879602-204091101	protein_coding	-11.11	11.11	0	intron	NBEAL1_intron
2	219696567	219696694	128	3	0.00469672	F(2,3)=51.98	R2	2	2	2	55.29	75.81	68.32	0.5714	0.5439	0.7308	0.7687	0.6829	0.6833	-241	on_intron	219710768-219711743	15050	-	3'	PRKAG3	219687106-219696809	protein_coding	20.52	-7.49	13.03	promoter	PRKAG3_promoter
2	220337743	220337935	193	3	0.0185164	F(2,3)=19.93	R1	2	2	2	95.29	79.67	87.18	0.9815	0.9397	0.775	0.8137	0.8519	0.8824	-38366	exon_intron_boundary	220299484-220300243	38260	-	5'	SPEG	220299568-220363009	protein_coding	-15.62	7.51	-8.11	boundary	SPEG_boundary
2	220391532	220391739	208	5	0.0261054	F(2,3)=15.55	R1	2	2	2	61.54	51.2	50.59	0.6327	0.5862	0.5067	0.52	0.5143	0.5	-12846	on_intron	220361463-220363254	30070	-	5'	ACCN4	220378892-220403494	protein_coding	-10.34	-0.61	-10.95	intron	ACCN4_intron
2	220426945	220427037	93	1	0.0208214	F(2,3)=18.32	R3	2	2	2	67.27	78.33	90.62	0.6364	0.697	0.7333	0.8	0.9286	0.8889	-9635	on_intron	220462308-220462944	35908	-	3'	OBSL1	220415451-220436581	protein_coding	11.06	12.29	23.35	intron	OBSL1_intron
2	234737475	234737547	73	1	0.00695676	F(2,3)=39.66	R2	2	2	2	82.98	93.94	80.65	0.8462	0.8095	0.9444	0.9333	0.8095	0.8	-53176	on_intron	234663596-234664071	73880	-	5'	HEATR7B1	234684370-234742069	protein_coding	10.96	-13.29	-2.33	intron	HEATR7B1_intron
2	237022078	237022179	102	1	0.0395829	F(2,3)=11.41	R1	2	2	2	79.05	62.65	70.37	0.7843	0.7963	0.6296	0.6207	0.75	0.6667	-619445	on_intron	236401800-236403946	620279	-	5'	AGAP1	236402733-237035198	protein_coding	-16.4	7.72	-8.68	intron	AGAP1_intron
2	237078556	237078618	63	2	0.027051	F(2,3)=15.15	R3	2	2	2	4.69	16.02	17.83	0.0571	0.0345	0.1579	0.1642	0.1538	0.2157	1545	-	237071795-237078762	145	CpGI_core	3'	GBX2	237073879-237077012	protein_coding	11.33	1.81	13.14	promoter	GBX2_promoter
2	239356139	239356236	98	1	0.0210521	F(2,3)=18.17	R1	2	2	2	98.57	87.91	97.5	1	0.9762	0.8868	0.8684	0.96	1	-20852	on_intron	239335161-239336263	20979	-	5'	ASB1	239335383-239360891	protein_coding	-10.66	9.59	-1.07	intron	ASB1_intron
2	241524645	241524692	48	1	0.0490798	F(2,3)=9.69	R1	2	2	2	93.18	83	84.85	0.9362	0.9268	0.8542	0.8077	0.8649	0.8276	1442	-	241525623-241526835	-977	CpGI_shore	5'	CAPN10	241526133-241557122	protein_coding	-10.18	1.85	-8.33	promoter	CAPN10_promoter
2	241697082	241697217	136	2	0.0492415	F(2,3)=9.67	R1	2	2	2	90.4	77.78	85.71	0.9516	0.8783	0.7627	0.7857	0.8667	0.8491	-62642	on_intron	241758142-241760783	63567	-	3'	KIF1A	241653181-241759725	protein_coding	-12.62	7.93	-4.69	intron	KIF1A_intron
3	9050456	9050644	189	1	0.0483592	F(2,3)=9.80	R3	2	2	2	80.85	70.37	93.33	0.8462	0.7941	0.75	0.6905	1	0.9	-354280	on_intron	9437946-9439760	389117	-	3'	SRGAP3	9022275-9404737	protein_coding	-10.48	22.96	12.48	intron	SRGAP3_intron
3	14808073	14808148	76	2	0.00486645	F(2,3)=50.73	R2	2	2	2	83.87	94.66	93.81	0.837	0.8413	0.9451	0.95	0.9492	0.9211	-91541	on_intron	14692932-14693429	115142	-	5'	C3orf20	14716606-14814541	protein_coding	10.79	-0.85	9.94	intron	C3orf20_intron
3	37568453	37568529	77	1	0.0115993	F(2,3)=27.77	R3	2	2	2	97.78	83.33	100	0.9615	1	0.85	0.8	1	1	-74922	on_intron	37493419-37494538	75035	-	5'	ITGA9	37493606-37865005	protein_coding	-14.45	16.67	2.22	intron	ITGA9_intron
3	38317689	38317734	46	1	0.033346	F(2,3)=12.98	R3	2	2	2	74.19	95.56	100	0.7895	0.6667	0.9706	0.9091	1	1	-10430	on_intron	38206499-38207642	111191	-	5'	SLC22A13	38307303-38319806	protein_coding	21.37	4.44	25.81	intron	SLC22A13_intron
3	49966742	49966819	78	5	0.0400097	F(2,3)=11.32	R2	2	2	2	9.09	19.46	8.82	0.0852	0.101	0.2072	0.1579	0.0839	0.0984	-863	on_intron	49977368-49978196	11378	-	3'	MON1A	49946302-49967606	protein_coding	10.37	-10.64	-0.27	promoter	MON1A_promoter
3	50432941	50433103	163	3	0.0464998	F(2,3)=10.10	R2	2	2	2	59.39	74.56	74.37	0.5806	0.6019	0.7442	0.747	0.6962	0.7901	-108733	on_intron	50604906-50605359	172257	-	3'	CACNA2D2	50400233-50541675	protein_coding	15.17	-0.19	14.98	intron	CACNA2D2_intron
3	63835869	63835968	100	3	0.0209171	F(2,3)=18.26	R1	2	2	2	95.93	79.53	85.97	0.9722	0.9412	0.7975	0.7895	0.8438	0.9016	-13709	on_intron	63849047-63850357	14390	-	3'	THOC7	63819546-63849579	protein_coding	-16.4	6.44	-9.96	intron	THOC7_intron
3	100401213	100401425	213	17	0.0302496	F(2,3)=13.95	R2	2	2	2	71.63	84.41	77.18	0.7165	0.7163	0.8478	0.8416	0.7322	0.7922	-72991	on_intron	100196281-100197127	204933	-	5'	GPR128	100328433-100414323	protein_coding	12.78	-7.23	5.55	intron	GPR128_intron
3	109019525	109019574	50	1	0.00953219	F(2,3)=31.87	R3	2	2	2	98.39	87.84	100	1	0.9737	0.8667	0.8966	1	1	-15838	on_intron	109060000-109060545	40972	-	3'	DPPA2	109012635-109035364	protein_coding	-10.55	12.16	1.61	intron	DPPA2_intron
3	119533601	119533769	169	3	0.00875107	F(2,3)=33.82	R2	2	2	2	77.05	92.36	86.27	0.7727	0.7692	0.9245	0.9231	0.8333	0.8788	-34437	on_intron	119421804-119422334	111798	-	5'	NR1I2	119499331-119537332	protein_coding	15.31	-6.09	9.22	intron	NR1I2_intron
3	125829231	125829330	100	2	0.0141406	F(2,3)=24.15	R1	2	2	2	93.58	70.83	75.32	0.9333	0.9381	0.7542	0.6712	0.75	0.7586	-87605	on_intron	125931736-125932535	103206	-	3'	ALDH1L1	125822412-125916837	protein_coding	-22.75	4.49	-18.26	intron	ALDH1L1_intron
3	127425860	127425909	50	1	0.0061381	F(2,3)=43.24	R1	2	2	2	92.31	74.77	91.38	0.9355	0.9149	0.766	0.7333	0.931	0.8966	-132158	on_intron	127633994-127634667	208759	-	3'	MGLL	127407909-127558019	protein_coding	-17.54	16.61	-0.93	intron	MGLL_intron
3	127765564	127765663	100	4	0.0457462	F(2,3)=10.23	R1	2	2	2	94.4	81.27	87.75	0.9392	0.9538	0.8148	0.807	0.8504	0.9221	4822	-	127633994-127634667	131571	-	5'	SEC61A1	127770484-127790526	protein_coding	-13.13	6.48	-6.65	promoter	SEC61A1_promoter
3	129297147	129297256	110	4	0.0448772	F(2,3)=10.38	R2	2	2	2	18.57	33.21	21.23	0.233	0.1618	0.3217	0.3394	0.1977	0.2258	-28513	intron_exon_boundary	129323916-129326205	28950	-	3'	PLXND1	129274018-129325661	protein_coding	14.64	-11.98	2.66	boundary	PLXND1_boundary
3	175073939	175074092	154	1	0.0203883	F(2,3)=18.60	R3	2	2	2	62.07	73.91	81.4	0.6364	0.6111	0.6923	0.7576	0.8333	0.8	-917728	on_intron	173113271-173113930	1960669	-	5'	NAALADL2	174156363-175523428	protein_coding	11.84	7.49	19.33	intron	NAALADL2_intron
3	184104073	184104114	42	1	0.0380154	F(2,3)=11.77	R2	2	2	2	57.14	73.68	69.39	0.5333	0.6154	0.7353	0.7391	0.7037	0.6818	-6252	on_intron	184097517-184099582	6557	-	5'	CHRD	184097861-184108524	protein_coding	16.54	-4.29	12.25	intron	CHRD_intron
3	191897494	191897593	100	2	0.0132504	F(2,3)=25.29	R1	2	2	2	72.3	59.25	68.28	0.7133	0.7329	0.6094	0.5766	0.6917	0.6667	-588058	on_intron	192506676-192507218	609626	-	3'	FGF12	191859684-192485553	protein_coding	-13.05	9.03	-4.02	intron	FGF12_intron
3	195806201	195806340	140	4	0.014417	F(2,3)=23.82	R3	2	2	2	84.4	57.77	85.9	0.8594	0.8342	0.5208	0.6273	0.8857	0.8471	-2858	on_intron	195808279-195809219	2880	CpGI_shoreshelf	3'	TFRC	195754054-195809060	protein_coding	-26.63	28.13	1.5	intron	TFRC_intron
3	197433735	197433935	201	4	0.0369741	F(2,3)=12.02	R1	2	2	2	95.15	84.31	94.44	0.9444	0.9592	0.8448	0.8409	0.973	0.9143	-42862	on_intron	197476263-197477556	43622	-	3'	KIAA0226	197398264-197476598	protein_coding	-10.84	10.13	-0.71	intron	KIAA0226_intron
4	2070490	2070570	81	1	0.0251549	F(2,3)=15.97	R3	2	2	2	87.5	97.53	97.78	0.8654	0.8889	0.9672	1	0.9655	1	-9330	on_exon	2059929-2063181	10562	-	5'	NAT8L	2061239-2070816	protein_coding	10.03	0.25	10.28	exon	NAT8L_exon
4	2963264	2963357	94	5	0.0448212	F(2,3)=10.39	R3	2	2	2	41.42	61	61.76	0.4188	0.4068	0.6211	0.596	0.6762	0.5556	-1847	on_intron	2964460-2966014	2658	CpGI_shore	3'	NOP14	2939660-2965112	protein_coding	19.58	0.76	20.34	intron	NOP14_intron
4	5813962	5814019	58	1	0.000207702	F(2,3)=426.19	R1	2	2	2	100	89.06	90	1	1	0.8889	0.8947	0.8966	0.9048	-101094	on_exon	5712805-5713451	101158	-	5'	EVC	5712924-5830772	protein_coding	-10.94	0.94	-10	exon	EVC_exon
4	6059145	6059191	47	1	0.019172	F(2,3)=19.44	R3	2	2	2	93.33	82.14	100	0.9615	0.8947	0.8125	0.8333	1	1	-143172	on_intron	6200844-6202822	143632	-	3'	JAKMIP1	6027926-6202318	protein_coding	-11.19	17.86	6.67	intron	JAKMIP1_intron
4	8069434	8069609	176	4	0.0345863	F(2,3)=12.63	R1	2	2	2	87.66	77.52	79.58	0.875	0.8776	0.7549	0.7854	0.8293	0.7867	-91124	on_intron	8159729-8161260	91652	-	3'	ABLIM2	7967039-8160559	protein_coding	-10.14	2.06	-8.08	intron	ABLIM2_intron
4	8562452	8562530	79	3	0.0336755	F(2,3)=12.88	R2	2	2	2	66.08	84.34	70.78	0.6381	0.697	0.8278	0.8841	0.6923	0.74	-2077	on_intron	8442434-8443113	120019	-	5'	GPR78	8560452-8621486	protein_coding	18.26	-13.56	4.7	intron	GPR78_intron
4	40564371	40564573	203	4	0.046643	F(2,3)=10.08	R2	2	2	2	43.88	73.53	39.44	0.3939	0.4615	0.7407	0.7292	0.2759	0.4762	-68520	on_intron	40751843-40752493	187921	-	3'	RBM47	40425272-40632892	protein_coding	29.65	-34.09	-4.44	intron	RBM47_intron
4	55548752	55548890	139	3	0.0121145	F(2,3)=26.94	R2	2	2	2	75.63	87.28	69.23	0.7717	0.7286	0.8678	0.8846	0.6825	0.7209	-24804	on_intron	55523410-55525297	25343	-	5'	KIT	55524085-55606881	protein_coding	11.65	-18.05	-6.4	intron	KIT_intron
4	99525344	99525465	122	1	0.042187	F(2,3)=10.88	R1	2	2	2	82.35	43.64	61.76	0.9231	0.7895	0.4	0.45	0.7059	0.5294	-54435	on_intron	99579143-99580160	54696	-	3'	TSPAN5	99391518-99579780	protein_coding	-38.71	18.12	-20.59	intron	TSPAN5_intron
4	149004109	149004328	220	1	0.0494828	F(2,3)=9.63	R1	2	2	2	96.72	86.67	87.72	1	0.9574	0.8947	0.8571	0.8462	0.8864	-361740	on_intron	149363213-149367056	362729	-	3'	NR3C2	148999913-149365850	protein_coding	-10.05	1.05	-9	intron	NR3C2_intron
5	850702	850766	65	4	0.0175189	F(2,3)=20.74	R1	2	2	2	89.47	76.77	83.65	0.8889	0.9016	0.7742	0.7581	0.8125	0.8571	-42236	exon_intron_boundary	892523-893479	42714	-	3'	BRD9	850406-892939	protein_coding	-12.7	6.88	-5.82	boundary	BRD9_boundary
5	980615	980687	73	2	0.0164072	F(2,3)=21.73	R1	2	2	2	68.63	57.45	54.17	0.6714	0.6988	0.5581	0.6	0.5517	0.5263	-1206	on_intron	926587-927401	54029	-	5'	RP11-661C8.3	979480-981415	protein_coding	-11.18	-3.28	-14.46	intron	RP11-661C8.3_intron
5	1028664	1028811	148	5	0.0329075	F(2,3)=13.11	R1	2	2	2	88.89	75.97	83.74	0.9023	0.878	0.7692	0.7482	0.866	0.8113	-19866	on_intron	1008716-1010039	19949	-	5'	NKD2	1008944-1039058	protein_coding	-12.92	7.77	-5.15	intron	NKD2_intron
5	14504960	14505091	132	1	0.00238195	F(2,3)=82.60	R2	2	2	2	70.97	83.33	77.97	0.7	0.7188	0.8421	0.8276	0.7778	0.7812	-361279	on_intron	14143018-14145350	361943	-	5'	TRIO	14143811-14532235	protein_coding	12.36	-5.36	7	intron	TRIO_intron
5	35222128	35222260	133	3	0.0139229	F(2,3)=24.42	R1	2	2	2	93.01	82.2	84.44	0.9275	0.9324	0.8421	0.8033	0.8421	0.8485	-8665	on_intron	35617856-35618339	396080	-	3'	PRLR	35048861-35230794	protein_coding	-10.81	2.24	-8.57	intron	PRLR_intron
5	38586135	38586273	139	2	0.0144259	F(2,3)=23.81	R2	2	2	2	11.21	32.35	23	0.0455	0.1294	0.32	0.3256	0.2292	0.2308	-22320	on_intron	38845503-38846476	260204	-	3'	LIFR	38475065-38608456	protein_coding	21.14	-9.35	11.79	intron	LIFR_intron
5	64565781	64565915	135	1	0.0227338	F(2,3)=17.19	R3	2	2	2	71.23	89.39	93.48	0.7368	0.6857	0.881	0.9167	0.9643	0.8889	-211965	on_intron	64858776-64859283	293369	-	3'	ADAMTS6	64444563-64777747	protein_coding	18.16	4.09	22.25	intron	ADAMTS6_intron
5	114506914	114507053	140	2	0.00481598	F(2,3)=51.10	R2	2	2	2	24.38	35.82	31.52	0.2459	0.2417	0.3444	0.3694	0.31	0.3214	-9328	on_intron	114631852-114632631	125579	-	3'	TRIM36	114460459-114516243	protein_coding	11.44	-4.3	7.14	intron	TRIM36_intron
5	125826053	125826159	107	1	0.0290816	F(2,3)=14.36	R1	2	2	2	100	82.98	96.55	1	1	0.8519	0.8	1	0.9333	-130334	on_intron	124227985-124228556	1598069	-	5'	GRAMD3	125695824-125832186	protein_coding	-17.02	13.57	-3.45	intron	GRAMD3_intron
5	133890280	133890447	168	5	0.0326013	F(2,3)=13.20	R1	2	2	2	61.59	51.53	54.42	0.6289	0.6036	0.5379	0.5	0.5345	0.5506	-30443	on_intron	133859943-133863428	30338	-	5'	PHF15	133860003-133918918	protein_coding	-10.06	2.89	-7.17	intron	PHF15_intron
5	140581573	140581652	80	4	0.0308699	F(2,3)=13.74	R1	2	2	2	57.39	46.82	50	0.5608	0.598	0.4796	0.4409	0.494	0.5114	-2468	on_exon	140573424-140574316	8150	-	5'	PCDHB11	140579183-140582618	protein_coding	-10.57	3.18	-7.39	exon	PCDHB11_exon
5	170878817	170878895	79	1	0.0479058	F(2,3)=9.87	R2	2	2	2	85.53	98.36	92.86	0.8372	0.8788	1	0.9615	0.9143	0.9524	-32234	on_intron	170845761-170848124	33057	-	5'	FGF18	170846660-170884627	protein_coding	12.83	-5.5	7.33	intron	FGF18_intron
5	172097133	172097243	111	15	0.00397052	F(2,3)=58.32	R1	2	2	2	92.58	81.81	83.42	0.9308	0.9247	0.8	0.8247	0.8425	0.8318	-28973	on_exon	172068019-172069174	29115	-	5'	NEURL1B	172068269-172118543	protein_coding	-10.77	1.61	-9.16	exon	NEURL1B_exon
5	175105255	175105354	100	3	0.0126642	F(2,3)=26.11	R1	2	2	2	89.37	78.59	84.02	0.8757	0.9066	0.7792	0.7928	0.8348	0.8462	-20320	on_intron	175085005-175085756	20251	-	5'	HRH2	175085033-175113245	protein_coding	-10.78	5.43	-5.35	intron	HRH2_intron
5	176074878	176075086	209	9	0.0325409	F(2,3)=13.22	R2	2	2	2	8.07	19.7	9.98	0.0916	0.0733	0.2264	0.1705	0.1048	0.0976	-697	on_intron	176074139-176074623	740	CpGI_shore	5'	TSPAN17	176074388-176086058	protein_coding	11.63	-9.72	1.91	promoter	TSPAN17_promoter
5	179051342	179051509	168	20	0.00653772	F(2,3)=41.40	R1	2	2	2	35.44	25.38	27.35	0.3486	0.357	0.2511	0.2559	0.2541	0.2814	-10442	on_intron	179084876-179085338	33830	-	3'	HNRNPH1	179041179-179061785	protein_coding	-10.06	1.97	-8.09	intron	HNRNPH1_intron
5	179361703	179361802	100	1	0.0130424	F(2,3)=25.57	R1	2	2	2	93.51	47.37	46.75	0.9111	0.9688	0.4186	0.5192	0.4259	0.5652	-137414	on_intron	179498292-179499338	137537	-	3'	RNF130	179345911-179499118	protein_coding	-46.14	-0.62	-46.76	intron	RNF130_intron
6	12288714	12288756	43	3	0.0496817	F(2,3)=9.60	R1	2	2	2	96.84	84.4	86.96	0.9615	0.9767	0.8354	0.8667	0.9032	0.8421	1841	-	12011541-12013379	277174	-	5'	EDN1	12290596-12297427	protein_coding	-12.44	2.56	-9.88	promoter	EDN1_promoter
6	30619242	30619375	134	3	0.0106308	F(2,3)=29.53	R1	2	2	2	85.27	73.45	72.14	0.8621	0.848	0.7568	0.7207	0.7051	0.7317	-4558	on_intron	30614722-30615643	4521	CpGI_shelf	5'	C6orf136	30614816-30620987	protein_coding	-11.82	-1.31	-13.13	intron	C6orf136_intron
6	31864236	31864393	158	1	0.0385975	F(2,3)=11.63	R2	2	2	2	64.86	85	83.87	0.6667	0.625	0.8636	0.8333	0.9091	0.8	-1227	on_intron	31864898-31865523	1131	CpGI_shore	3'	EHMT2	31847536-31865464	protein_coding	20.14	-1.13	19.01	intron	EHMT2_intron
6	31936177	31936246	70	2	0.0114334	F(2,3)=28.06	R1	2	2	2	94.12	82.31	92.17	0.9333	0.9474	0.8333	0.8	0.9333	0.9091	-9388	on_exon	31926490-31926940	9688	-	5'	SKIV2L	31926857-31937532	protein_coding	-11.81	9.86	-1.95	exon	SKIV2L_exon
6	55307977	55308122	146	1	0.0398587	F(2,3)=11.36	R2	2	2	2	79.1	90.16	83.87	0.7895	0.7931	0.875	0.931	0.8333	0.8462	-136034	on_intron	55774643-55775686	467565	-	3'	HMGCLL1	55299167-55444012	protein_coding	11.06	-6.29	4.77	intron	HMGCLL1_intron
6	134542044	134542113	70	1	0.0248312	F(2,3)=16.12	R2	2	2	2	88.64	100	85.71	0.8571	0.913	1	1	0.8421	0.875	-97205	on_intron	135501989-135504411	962299	-	3'	SGK1	134490384-134639250	protein_coding	11.36	-14.29	-2.93	intron	SGK1_intron
6	149325558	149325698	141	2	0.0340811	F(2,3)=12.77	R1	2	2	2	96.21	85.04	88.76	0.9787	0.9529	0.8246	0.8714	0.8776	0.9	-257233	on_intron	149067953-149069775	257606	-	5'	UST	149068464-149398126	protein_coding	-11.17	3.72	-7.45	intron	UST_intron
6	154539718	154539920	203	1	0.0232738	F(2,3)=16.90	R1	2	2	2	10.81	0	0	0.1429	0.087	0	0	0	0	-208288	on_intron	153450993-153452792	1088726	-	5'	OPRM1	154331631-154568001	protein_coding	-10.81	0	-10.81	intron	OPRM1_intron
6	161663277	161663376	100	3	0.0200948	F(2,3)=18.79	R3	2	2	2	74.86	58.74	76.88	0.7664	0.6957	0.5839	0.5946	0.7579	0.7846	-31815	on_intron	162066918-162067689	404314	-	3'	AGPAT4	161551011-161695093	protein_coding	-16.12	18.14	2.02	intron	AGPAT4_intron
6	168396332	168396431	100	3	0.029764	F(2,3)=14.12	R1	2	2	2	89.59	74.71	72.35	0.8889	0.9042	0.7701	0.7205	0.7033	0.7683	491	-	168390574-168391565	5759	-	5'	KIF25	168396921-168445769	protein_coding	-14.88	-2.36	-17.24	promoter	KIF25_promoter
7	2457785	2457878	94	1	0.0298379	F(2,3)=14.09	R3	2	2	2	57.5	70.73	75	0.6111	0.5455	0.7333	0.6923	0.7619	0.7333	-14654	on_intron	2442793-2444011	14993	-	5'	CHST12	2443223-2474242	protein_coding	13.23	4.27	17.5	intron	CHST12_intron
7	4770704	4770856	153	3	0.0401613	F(2,3)=11.29	R1	2	2	2	35.22	25.08	31.72	0.3968	0.337	0.2472	0.2523	0.3222	0.3139	-87467	on_intron	4681251-4682117	89454	-	5'	FOXK1	4683388-4811074	protein_coding	-10.14	6.64	-3.5	intron	FOXK1_intron
7	15435900	15436079	180	4	0.00677769	F(2,3)=40.38	R1	2	2	2	97.33	79.61	86.67	0.9815	0.9688	0.8077	0.7843	0.8947	0.8537	-165739	on_intron	16256073-16256499	820421	-	3'	AGMO	15239943-15601640	protein_coding	-17.72	7.06	-10.66	intron	AGMO_intron
7	27148580	27148679	100	2	0.0367913	F(2,3)=12.06	R1	2	2	2	84.28	67.32	76.54	0.8049	0.8831	0.6667	0.6825	0.7778	0.75	-43619	on_intron	27195602-27196567	47889	-	3'	HOXA3	27145816-27192200	protein_coding	-16.96	9.22	-7.74	intron	HOXA3_intron
7	32312738	32312836	99	1	0.000688565	F(2,3)=190.87	R1	2	2	2	58.33	45.67	41.56	0.5814	0.5849	0.4681	0.45	0.4118	0.4231	-26202	on_intron	32427060-32427499	114664	-	3'	PDE1C	31790793-32338941	protein_coding	-12.66	-4.11	-16.77	intron	PDE1C_intron
7	37261391	37261597	207	3	5.84e-05	F(2,3)=994.88	R3	2	2	2	65.62	81.25	87.69	0.6579	0.6552	0.8148	0.8108	0.8696	0.881	-227460	on_intron	37955623-37956555	694959	-	3'	ELMO1	36893961-37488852	protein_coding	15.63	6.44	22.07	intron	ELMO1_intron
7	45152007	45152074	68	4	0.0305215	F(2,3)=13.86	R1	2	2	2	74.01	62.32	59.12	0.7439	0.7302	0.6106	0.6618	0.5789	0.619	362	-	45197182-45197807	45734	-	3'	TBRG4	45139699-45151646	protein_coding	-11.69	-3.2	-14.89	promoter	TBRG4_promoter
7	55084424	55084574	151	1	0.0175061	F(2,3)=20.75	R2	2	2	2	79.41	90.32	81.82	0.7778	0.8125	0.9	0.9048	0.8	0.8261	2141	-	55086142-55088105	-1717	CpGI_shore	5'	EGFR	55086714-55324313	protein_coding	10.91	-8.5	2.41	promoter	EGFR_promoter
7	75046476	75046565	90	1	0.00602527	F(2,3)=43.80	R1	2	2	2	100	87.8	89.8	1	1	0.8947	0.8636	0.8889	0.9032	-69071	on_exon	75114832-75115715	69151	-	3'	POM121C	75046066-75115548	protein_coding	-12.2	2	-10.2	exon	POM121C_exon
7	97839911	97839970	60	10	0.0170104	F(2,3)=21.18	R2	2	2	2	33.97	53.17	44.88	0.3019	0.3702	0.549	0.519	0.4467	0.4511	1597	-	97839692-97842005	220	CpGI_core	5'	BHLHA15	97841566-97842271	protein_coding	19.2	-8.29	10.91	promoter	BHLHA15_promoter
7	100481743	100481933	191	3	0.0416799	F(2,3)=10.98	R2	2	2	2	70.93	85.58	83.87	0.6829	0.7333	0.8246	0.8936	0.8367	0.84	-9199	on_intron	100472376-100473393	9368	-	5'	SRRT	100472733-100486285	protein_coding	14.65	-1.71	12.94	intron	SRRT_intron
7	100774767	100774809	43	1	0.00135886	F(2,3)=120.77	R1	2	2	2	68.63	40.43	67.5	0.6842	0.6875	0.4	0.4062	0.7	0.65	-4438	on_intron	100735193-100736066	39575	-	5'	SERPINE1	100770370-100782547	protein_coding	-28.2	27.07	-1.13	intron	SERPINE1_intron
7	115616199	115616403	205	2	0.029424	F(2,3)=14.24	R1	2	2	2	93.02	81.58	91.3	0.9189	0.9388	0.8235	0.8095	0.9444	0.8929	-183750	on_intron	115850371-115851028	234626	-	3'	TFEC	115575202-115799950	protein_coding	-11.44	9.72	-1.72	intron	TFEC_intron
7	128579933	128580152	220	5	0.0067955	F(2,3)=40.31	R2	2	2	2	58.67	70.37	47.33	0.6136	0.5648	0.716	0.6944	0.4531	0.4884	-2485	on_intron	128555266-128556650	24668	-	5'	IRF5	128577666-128590089	protein_coding	11.7	-23.04	-11.34	intron	IRF5_intron
7	140233267	140233353	87	2	0.0416061	F(2,3)=10.99	R1	2	2	2	86	71.2	72.73	0.8776	0.8269	0.7008	0.7344	0.7444	0.6905	-140525	on_intron	140396415-140397357	164005	-	3'	DENND2A	140218220-140373793	protein_coding	-14.8	1.53	-13.27	intron	DENND2A_intron
8	2987232	2987366	135	2	0.00282839	F(2,3)=73.50	R2	2	2	2	85.98	98.98	89.89	0.8679	0.8519	1	0.9796	0.8947	0.902	-1865261	on_intron	4848969-4852635	1865270	-	3'	CSMD1	2792992-4852494	protein_coding	13	-9.09	3.91	intron	CSMD1_intron
8	28227132	28227279	148	3	0.0415204	F(2,3)=11.01	R1	2	2	2	79.21	69.17	63.29	0.7857	0.7945	0.6429	0.7118	0.6	0.6531	-120702	on_intron	28351457-28352560	125282	-	3'	FBXO16	28205804-28347835	protein_coding	-10.04	-5.88	-15.92	intron	FBXO16_intron
8	37667365	37667414	50	1	0.00369456	F(2,3)=61.26	R2	2	2	2	82.86	100	92.31	0.8125	0.8421	1	1	0.9333	0.9091	-25704	on_intron	37619780-37620770	47586	-	5'	GPR124	37641709-37702414	protein_coding	17.14	-7.69	9.45	intron	GPR124_intron
8	125985551	125985612	62	1	0.0432655	F(2,3)=10.67	R1	2	2	2	10	0	0	0.1176	0.0625	0	0	0	0	-71	on_exon	125739318-125741266	246234	-	5'	ZNF572	125985540-125991631	protein_coding	-10	0	-10	promoter	ZNF572_promoter
8	144465127	144465297	171	3	0.0214708	F(2,3)=17.92	R1	2	2	2	90.62	79.35	86.13	0.8974	0.92	0.7835	0.8103	0.8769	0.8472	-14239	on_exon	144450377-144451557	14751	-	5'	RHPN1	144451057-144466390	protein_coding	-11.27	6.78	-4.49	exon	RHPN1_exon
9	576870	576969	100	2	0.0361905	F(2,3)=12.21	R1	2	2	2	86.67	72.78	77.45	0.844	0.9107	0.7417	0.7	0.7727	0.7778	-106677	on_intron	214587-215431	362284	-	5'	KANK1	470291-746105	protein_coding	-13.89	4.67	-9.22	intron	KANK1_intron
9	74983859	74984060	202	3	0.00629707	F(2,3)=42.49	R3	2	2	2	79.31	66.34	82.76	0.7857	0.8	0.6591	0.6667	0.8049	0.8478	3697	-	74979146-74980744	-3315	CpGI_shelf	3'	ZFAND5	74966341-74980163	protein_coding	-12.97	16.42	3.45	promoter	ZFAND5_promoter
9	95990644	95990740	97	1	0.0230488	F(2,3)=17.02	R1	2	2	2	98.41	86.79	85.71	1	0.9706	0.8571	0.875	0.8333	0.8824	-43541	on_intron	95946148-95947835	44497	-	5'	WNK2	95947198-96082854	protein_coding	-11.62	-1.08	-12.7	intron	WNK2_intron
9	96340608	96340673	66	2	0.00701337	F(2,3)=39.44	R2	2	2	2	46.67	57.69	57.14	0.4565	0.4828	0.5818	0.5652	0.575	0.5652	-1983	on_intron	96338041-96339836	2568	CpGI_shore	5'	PHF2	96338689-96441869	protein_coding	11.02	-0.55	10.47	intron	PHF2_intron
9	103289119	103289280	162	2	0.0413586	F(2,3)=11.04	R3	2	2	2	93.86	83.7	94.51	0.963	0.9167	0.8611	0.8214	0.9459	0.9444	-84726	on_intron	103189274-103190052	99846	-	5'	C9orf30-TMEFF1	103204553-103339918	protein_coding	-10.16	10.81	0.65	intron	C9orf30-TMEFF1_intron
9	127550133	127550300	168	2	0.0489317	F(2,3)=9.71	R2	2	2	2	75	85.56	82.29	0.7561	0.746	0.8333	0.8667	0.8529	0.8065	-10862	on_intron	127539225-127540081	10909	-	5'	OLFML2A	127539437-127577164	protein_coding	10.56	-3.27	7.29	intron	OLFML2A_intron
9	129435891	129436068	178	3	0.00510455	F(2,3)=49.10	R1	2	2	2	37.5	22.76	25.4	0.3562	0.3895	0.2308	0.225	0.2442	0.2621	-59345	on_intron	129372738-129378106	63154	-	5'	LMX1B	129376722-129463311	protein_coding	-14.74	2.64	-12.1	intron	LMX1B_intron
9	130513833	130513932	100	4	0.043918	F(2,3)=10.55	R1	2	2	2	97.76	87.63	91.71	0.9697	0.9831	0.8864	0.8561	0.9014	0.9467	-27186	on_intron	130547265-130549117	35186	-	3'	SH2D3C	130500596-130541020	protein_coding	-10.13	4.08	-6.05	intron	SH2D3C_intron
9	136810659	136810701	43	1	0.000286609	F(2,3)=343.56	R2	2	2	2	38.78	68.75	36	0.381	0.3929	0.6944	0.6667	0.3548	0.3684	-47066	on_intron	136856231-136858681	47981	-	3'	VAV2	136627016-136857726	protein_coding	29.97	-32.75	-2.78	intron	VAV2_intron
9	137274573	137274645	73	3	0.0425717	F(2,3)=10.80	R2	2	2	2	50.89	60.91	60	0.5269	0.4868	0.5917	0.6364	0.6053	0.5932	-65700	on_intron	137111412-137111844	163162	-	5'	RXRA	137208944-137332431	protein_coding	10.02	-0.91	9.11	intron	RXRA_intron
9	139117477	139117525	49	3	0.0380555	F(2,3)=11.76	R3	2	2	2	91.38	79.47	95.83	0.9296	0.8889	0.8136	0.7273	0.9639	0.9459	-20209	on_intron	139137202-139137896	20372	-	3'	QSOX2	139098179-139137687	protein_coding	-11.91	16.36	4.45	intron	QSOX2_intron
10	1340385	1340496	112	1	0.00221082	F(2,3)=86.89	R1	2	2	2	100	85.71	96.72	1	1	0.8438	0.871	0.9643	0.9697	-439284	on_intron	1778785-1780018	439523	-	3'	ADARB2	1228073-1779670	protein_coding	-14.29	11.01	-3.28	intron	ADARB2_intron
10	13547545	13547677	133	2	0.00172903	F(2,3)=102.63	R1	2	2	2	94.92	78.66	89.66	0.9425	0.9545	0.7826	0.7917	0.9091	0.8852	-23428	on_intron	13570129-13571395	23719	-	3'	BEND7	13480484-13570974	protein_coding	-16.26	11	-5.26	intron	BEND7_intron
10	28542130	28542229	100	1	0.0400143	F(2,3)=11.32	R1	2	2	2	94.74	45.28	55.88	1	0.8333	0.5	0.3684	0.5	0.6429	-49864	on_intron	28591404-28592117	49889	-	3'	MPP7	28339922-28591995	protein_coding	-49.46	10.6	-38.86	intron	MPP7_intron
10	30316862	30317022	161	7	0.044441	F(2,3)=10.46	R1	2	2	2	56.64	46.62	49.81	0.5542	0.5714	0.4828	0.4611	0.4699	0.513	-87560	on_exon	30722379-30723707	406686	-	3'	KIAA1462	30301729-30404423	protein_coding	-10.02	3.19	-6.83	exon	KIAA1462_exon
10	73257576	73257767	192	4	0.00435451	F(2,3)=54.75	R1	2	2	2	81.56	70	74.18	0.8286	0.8103	0.7	0.7	0.7571	0.7356	-101075	on_intron	73156165-73157954	101412	-	5'	CDH23	73156691-73575702	protein_coding	-11.56	4.18	-7.38	intron	CDH23_intron
10	73723409	73723464	56	3	0.0349729	F(2,3)=12.53	R1	2	2	2	63.11	50.52	53.91	0.6203	0.6512	0.5211	0.46	0.5341	0.5556	660	-	73723712-73724770	-302	CpGI_shore	5'	CHST3	73724123-73773322	protein_coding	-12.59	3.39	-9.2	promoter	CHST3_promoter
10	88445271	88445364	94	2	0.0303849	F(2,3)=13.90	R1	2	2	2	92.16	81.88	76.27	0.9437	0.9024	0.8267	0.8095	0.7848	0.7179	-18814	on_intron	88391747-88392242	53525	-	5'	LDB3	88426549-88495825	protein_coding	-10.28	-5.61	-15.89	intron	LDB3_intron
10	102760151	102760217	67	1	0.0104108	F(2,3)=29.96	R2	2	2	2	40	60.94	58.06	0.4	0.4	0.5938	0.625	0.5417	0.6053	-3841	on_intron	102746534-102747501	13618	-	5'	LZTS2	102756375-102767593	protein_coding	20.94	-2.88	18.06	intron	LZTS2_intron
10	105331597	105331703	107	2	0.0438037	F(2,3)=10.57	R1	2	2	2	88.36	73.55	81.91	0.875	0.9	0.7596	0.6863	0.8364	0.7949	-77966	on_intron	105253192-105254428	78406	-	5'	NEURL	105253736-105352309	protein_coding	-14.81	8.36	-6.45	intron	NEURL_intron
10	117952283	117952382	100	1	0.00601702	F(2,3)=43.84	R1	2	2	2	84.85	38.68	42.31	0.878	0.8	0.4156	0.3103	0.4118	0.4444	-80842	on_intron	118030580-118034230	81849	-	3'	GFRA1	117816444-118033126	protein_coding	-46.17	3.63	-42.54	intron	GFRA1_intron
10	125429090	125429291	202	1	0.0181581	F(2,3)=20.21	R1	2	2	2	83.67	55.88	77.42	0.84	0.8333	0.5652	0.5455	0.7	0.8095	-3419	on_intron	125425496-125426642	3595	CpGI_shelf	5'	GPR26	125425871-125454123	protein_coding	-27.79	21.54	-6.25	intron	GPR26_intron
10	125854246	125854367	122	2	0.0424642	F(2,3)=10.82	R2	2	2	2	65.66	77.98	63.79	0.6579	0.6556	0.76	0.7966	0.6	0.6721	1041	-	125851152-125853894	-472	CpGI_shore	3'	CHST15	125767184-125853206	protein_coding	12.32	-14.19	-1.87	promoter	CHST15_promoter
10	126325051	126325250	200	3	0.0116449	F(2,3)=27.70	R3	2	2	2	35.87	19.42	39.77	0.3889	0.3393	0.1667	0.2182	0.4054	0.3922	-107786	on_intron	126431315-126433285	108036	-	3'	FAM53B	126307861-126432838	protein_coding	-16.45	20.35	3.9	intron	FAM53B_intron
10	128863367	128863432	66	1	0.00408304	F(2,3)=57.22	R1	2	2	2	96.3	85.57	92.5	0.9737	0.9535	0.8478	0.8627	0.9259	0.9245	-269453	on_intron	128593610-128595048	269758	-	5'	DOCK1	128593978-129250781	protein_coding	-10.73	6.93	-3.8	intron	DOCK1_intron
11	396763	396819	57	4	0.000361583	F(2,3)=294.04	R3	2	2	2	13.49	29.29	32.23	0.1301	0.1413	0.2938	0.2907	0.3165	0.3333	-4204	intron_exon_boundary	390508-391038	6256	-	5'	PKP3	392614-404908	protein_coding	15.8	2.94	18.74	boundary	PKP3_boundary
11	819075	819127	53	1	0.0366974	F(2,3)=12.08	R1	2	2	2	42	19.14	11.36	0.4098	0.4359	0.1905	0.193	0.0667	0.2143	-224	on_intron	809203-810532	9873	-	5'	PNPLA2	818902-825573	protein_coding	-22.86	-7.78	-30.64	promoter	PNPLA2_promoter
11	1422048	1422147	100	3	0.0369437	F(2,3)=12.02	R1	2	2	2	79.25	66.5	73.47	0.7778	0.8033	0.6837	0.6465	0.7111	0.7547	-11017	on_intron	1410120-1412346	11929	-	5'	BRSK2	1411129-1483919	protein_coding	-12.75	6.97	-5.78	intron	BRSK2_intron
11	2154747	2154951	205	17	0.0216965	F(2,3)=17.78	R1	2	2	2	69.77	56.57	61.24	0.7228	0.6866	0.5697	0.5618	0.5833	0.6289	-27691	exon_intron_boundary	2187489-2188245	33295	-	3'	INS-IGF2	2153768-2182439	protein_coding	-13.2	4.67	-8.53	boundary	INS-IGF2_boundary
11	44324180	44324292	113	1	0.0326979	F(2,3)=13.17	R2	2	2	2	69.57	85.42	67.65	0.6667	0.7273	0.8846	0.8182	0.6842	0.6667	-7535	on_intron	44330543-44331761	7470	-	3'	ALX4	44281994-44331716	protein_coding	15.85	-17.77	-1.92	intron	ALX4_intron
11	44764615	44764715	101	1	0.045194	F(2,3)=10.32	R2	2	2	2	60.81	85.07	67.57	0.6364	0.5962	0.7879	0.9118	0.6818	0.6667	-16699	on_intron	44684616-44685616	80000	-	5'	TSPAN18	44748015-44953972	protein_coding	24.26	-17.5	6.76	intron	TSPAN18_intron
11	45893945	45894012	68	1	0.0194707	F(2,3)=19.23	R1	2	2	2	50.94	32.2	42.5	0.4848	0.55	0.3143	0.3333	0.4091	0.4444	-25342	on_intron	45825616-45826994	68330	-	5'	CRY2	45868669-45904798	protein_coding	-18.74	10.3	-8.44	intron	CRY2_intron
11	45922146	45922209	64	4	0.0297999	F(2,3)=14.11	R1	2	2	2	37.74	25.44	26.62	0.374	0.382	0.2691	0.2	0.2673	0.2642	-15006	on_intron	45907007-45907809	15140	-	5'	MAPK8IP1	45907202-45928016	protein_coding	-12.3	1.18	-11.12	intron	MAPK8IP1_intron
11	47355293	47355350	58	1	0.00814369	F(2,3)=35.56	R1	2	2	2	80	66.67	41.38	0.8	0.8	0.68	0.6471	0.4667	0.3571	-18959	exon_intron_boundary	47376519-47377348	21999	-	3'	MYBPC3	47352957-47374253	protein_coding	-13.33	-25.29	-38.62	boundary	MYBPC3_boundary
11	57118220	57118319	100	4	0.0314896	F(2,3)=13.54	R1	2	2	2	90.61	79.78	81.58	0.8865	0.9265	0.8018	0.791	0.8272	0.7879	-12470	on_intron	57102842-57103430	15379	-	5'	P2RX3	57105848-57138073	protein_coding	-10.83	1.8	-9.03	intron	P2RX3_intron
11	63687091	63687167	77	5	0.0255504	F(2,3)=15.79	R2	2	2	2	18.44	30.21	19.24	0.2019	0.1688	0.3068	0.2955	0.2083	0.1616	2776	-	63683744-63684994	-2172	CpGI_shelf	3'	RCOR2	63678693-63684316	protein_coding	11.77	-10.97	0.8	promoter	RCOR2_promoter
11	65637909	65637975	67	1	0.0387943	F(2,3)=11.59	R2	2	2	2	72.13	84.75	57.89	0.7619	0.6316	0.8478	0.8462	0.5714	0.6	-3153	on_intron	65639836-65641374	3400	CpGI_shore	3'	EFEMP2	65633912-65641063	protein_coding	12.62	-26.86	-14.24	intron	EFEMP2_intron
11	67186172	67186278	107	1	0.020194	F(2,3)=18.73	R2	2	2	2	10.29	25.86	8.7	0.1154	0.0952	0.2759	0.2414	0.1154	0.05	-3838	on_intron	67168617-67169532	17556	-	5'	CARNS1	67182439-67193078	protein_coding	15.57	-17.16	-1.59	intron	CARNS1_intron
11	67206263	67206380	118	9	0.0311177	F(2,3)=13.66	R1	2	2	2	53.44	27.47	41.9	0.4974	0.569	0.2924	0.2514	0.4613	0.3706	-5028	on_exon	67210611-67211324	4945	-	3'	CORO1B	67205519-67211292	protein_coding	-25.97	14.43	-11.54	exon	CORO1B_exon
11	68592912	68592951	40	1	0.00433339	F(2,3)=54.93	R2	2	2	2	34.62	76.19	39.13	0.3846	0.3077	0.8	0.7273	0.4	0.3846	-16486	on_intron	68608156-68609938	16988	-	3'	CPT1A	68522088-68609399	protein_coding	41.57	-37.06	4.51	intron	CPT1A_intron
11	73681050	73681196	147	4	0.0163996	F(2,3)=21.74	R1	2	2	2	73.95	63.87	70.9	0.75	0.7321	0.6382	0.6392	0.7279	0.6932	-19831	on_exon	73647209-73648611	33842	-	5'	DNAJB13	73661364-73681411	protein_coding	-10.08	7.03	-3.05	exon	DNAJB13_exon
11	83536519	83536558	40	1	0.00657932	F(2,3)=41.22	R3	2	2	2	92.5	75.76	97.22	0.9375	0.9167	0.7647	0.75	1	0.9444	-1802446	on_intron	85374873-85376234	1839677	-	3'	DLG2	83166055-85338966	protein_coding	-16.74	21.46	4.72	intron	DLG2_intron
11	94320169	94320303	135	1	0.00146484	F(2,3)=114.80	R1	2	2	2	100	89.66	100	1	1	0.8824	0.9024	1	1	-43296	intron_exon_boundary	94276895-94278913	43275	-	5'	PIWIL4	94277006-94354587	protein_coding	-10.34	10.34	0	boundary	PIWIL4_boundary
11	119249612	119249824	213	1	0.00223176	F(2,3)=86.33	R2	2	2	2	80	100	91.67	0.8	0.8	1	1	0.9375	0.9	1629	-	119234481-119235214	15132	-	5'	RP11-334E6.3	119251452-119252291	protein_coding	20	-8.33	11.67	promoter	RP11-334E6.3_promoter
11	126335177	126335234	58	1	0.0421444	F(2,3)=10.89	R1	2	2	2	45.45	26.19	29.03	0.4828	0.4231	0.2963	0.2	0.2857	0.2941	-538177	on_intron	126873092-126873809	538576	-	3'	KIRREL3	126293254-126873355	protein_coding	-19.26	2.84	-16.42	intron	KIRREL3_intron
11	132791935	132792067	133	6	0.0340945	F(2,3)=12.77	R2	2	2	2	80.75	90.96	89.36	0.824	0.7895	0.91	0.9091	0.875	0.9167	-610478	on_intron	133657404-133657844	865778	-	3'	OPCML	132284871-133402414	protein_coding	10.21	-1.6	8.61	intron	OPCML_intron
12	13105783	13105970	188	1	0.00841511	F(2,3)=34.76	R1	2	2	2	93.83	76.4	86.36	0.9394	0.9375	0.7857	0.7447	0.8824	0.8519	703	-	13152820-13154866	48897	-	3'	GPRC5D	13093709-13105081	protein_coding	-17.43	9.96	-7.47	promoter	GPRC5D_promoter
12	43781764	43781861	98	1	0.0287852	F(2,3)=14.47	R1	2	2	2	95.12	76.32	83.72	0.96	0.9375	0.7917	0.7143	0.8519	0.8125	-163959	on_intron	43944720-43946285	164425	-	3'	ADAMTS20	43747669-43945724	protein_coding	-18.8	7.4	-11.4	intron	ADAMTS20_intron
12	99444849	99444948	100	2	0.0465342	F(2,3)=10.09	R1	2	2	2	88.24	72.43	73.37	0.8438	0.9213	0.7127	0.7417	0.717	0.7619	-933582	on_intron	100378244-100378907	933960	-	3'	ANKS1B	99120235-100378432	protein_coding	-15.81	0.94	-14.87	intron	ANKS1B_intron
12	105098532	105098631	100	4	0.00776968	F(2,3)=36.74	R1	2	2	2	94.18	81.97	87.14	0.9323	0.9643	0.8158	0.8272	0.8667	0.88	-249557	on_intron	104717155-104717613	381378	-	5'	CHST11	104849073-105155792	protein_coding	-12.21	5.17	-7.04	intron	CHST11_intron
12	109288126	109288255	130	1	0.0126732	F(2,3)=26.10	R1	2	2	2	81.82	59.65	65.45	0.84	0.8049	0.5714	0.6207	0.6774	0.625	-35546	on_intron	109250966-109252036	37161	-	5'	DAO	109252708-109294819	protein_coding	-22.17	5.8	-16.37	intron	DAO_intron
12	111609281	111609325	45	1	0.00645338	F(2,3)=41.77	R2	2	2	2	68.29	81.97	42.31	0.6897	0.6667	0.8235	0.8	0.4667	0.3636	-137496	on_intron	111471062-111473546	138220	-	5'	CUX2	111471828-111788358	protein_coding	13.68	-39.66	-25.98	intron	CUX2_intron
12	117601059	117601261	203	6	0.0179413	F(2,3)=20.39	R1	2	2	2	97.26	85.94	96.83	0.9688	0.9756	0.8333	0.8824	0.9655	0.9706	-27276	on_intron	117627636-117628488	27228	-	3'	FBXO21	117581146-117628336	protein_coding	-11.32	10.89	-0.43	intron	FBXO21_intron
12	119885483	119885634	152	2	0.0285023	F(2,3)=14.58	R1	2	2	2	67.42	53.12	54.93	0.6939	0.65	0.5532	0.5102	0.5641	0.5312	-113116	on_intron	119419106-119419810	466378	-	5'	CCDC60	119772517-119978852	protein_coding	-14.3	1.81	-12.49	intron	CCDC60_intron
12	123560384	123560522	139	3	0.0325115	F(2,3)=13.23	R1	2	2	2	37.01	24.48	19.61	0.3373	0.4085	0.2278	0.2656	0.2128	0.1818	-74177	on_intron	123634827-123636176	75655	-	3'	PITPNM2	123468027-123634562	protein_coding	-12.53	-4.87	-17.4	intron	PITPNM2_intron
12	125270494	125270593	100	3	0.0344897	F(2,3)=12.66	R1	2	2	2	92.12	73.94	78.57	0.9076	0.9405	0.7254	0.7826	0.7653	0.8214	-96719	on_intron	125398559-125399899	129307	-	3'	SCARB1	125261606-125367214	protein_coding	-18.18	4.63	-13.55	intron	SCARB1_intron
12	133433347	133433409	63	3	0.0338901	F(2,3)=12.82	R1	2	2	2	93.25	68.06	83.44	0.8991	1	0.6776	0.6857	0.8136	0.8974	-52424	on_intron	133532451-133532979	99571	-	3'	CHFR	133416937-133485772	protein_coding	-25.19	15.38	-9.81	intron	CHFR_intron
13	21076941	21077126	186	1	0.00875907	F(2,3)=33.80	R2	2	2	2	83.78	98.57	85.25	0.8235	0.8421	1	0.9796	0.8824	0.8409	-23054	on_intron	21099306-21100443	23318	-	3'	CRYL1	20977806-21099996	protein_coding	14.79	-13.32	1.47	intron	CRYL1_intron
13	48893241	48893310	70	5	0.0236389	F(2,3)=16.71	R2	2	2	2	34.43	46.5	45.53	0.3421	0.3478	0.4542	0.5161	0.4521	0.4607	-15426	on_intron	48877460-48878501	15782	-	5'	RB1	48877883-49056122	protein_coding	12.07	-0.97	11.1	intron	RB1_intron
13	111856428	111856645	218	3	0.0300503	F(2,3)=14.02	R2	2	2	2	36.77	54.26	38.52	0.4194	0.3333	0.5375	0.551	0.3889	0.3824	-89738	on_intron	111766849-111768606	89580	-	5'	ARHGEF7	111766906-111958084	protein_coding	17.49	-15.74	1.75	intron	ARHGEF7_intron
13	111994435	111994497	63	1	0.0232761	F(2,3)=16.90	R1	2	2	2	100	90	95.24	1	1	0.875	0.9167	0.9583	0.9444	-25965	on_intron	111906742-111907579	87694	-	5'	C13orf16	111968531-111996596	protein_coding	-10	5.24	-4.76	intron	C13orf16_intron
13	114888563	114888615	53	1	0.035845	F(2,3)=12.30	R2	2	2	2	72.22	91.11	67.74	0.7333	0.7143	0.9375	0.8462	0.7059	0.6429	-9522	on_intron	114897005-114898516	9902	-	3'	RASA3	114747194-114898086	protein_coding	18.89	-23.37	-4.48	intron	RASA3_intron
14	70379058	70379156	99	1	0.0361384	F(2,3)=12.22	R1	2	2	2	51.32	26.47	43.64	0.52	0.5	0.2195	0.3333	0.4444	0.4211	-58307	on_intron	70233571-70234668	145488	-	5'	SMOC1	70320848-70499083	protein_coding	-24.85	17.17	-7.68	intron	SMOC1_intron
14	73082706	73082797	92	1	0.00187323	F(2,3)=97.21	R1	2	2	2	70.45	57.89	52.22	0.7162	0.6897	0.5743	0.5882	0.5179	0.5294	-278102	on_intron	73358790-73360934	278138	-	3'	DPF3	73075742-73360809	protein_coding	-12.56	-5.67	-18.23	intron	DPF3_intron
14	76445154	76445273	120	1	0.0168588	F(2,3)=21.31	R1	2	2	2	82.35	70.8	62.3	0.8269	0.82	0.726	0.675	0.6	0.6538	-4179	on_intron	76448624-76449389	4117	CpGI_shelf	3'	TGFB3	76424442-76449334	protein_coding	-11.55	-8.5	-20.05	intron	TGFB3_intron
14	89024376	89024576	201	5	0.0334097	F(2,3)=12.96	R2	2	2	2	57.68	69.72	68.21	0.5529	0.5897	0.7375	0.6784	0.6875	0.6796	4678	-	89029179-89029938	-4802	-	5'	ZC3H14	89029253-89079853	protein_coding	12.04	-1.51	10.53	promoter	ZC3H14_promoter
14	100141565	100141609	45	9	0.0361061	F(2,3)=12.23	R1	2	2	2	45.7	31.8	29.45	0.4424	0.4786	0.2961	0.3731	0.3004	0.2871	-30161	on_exon	100111121-100111970	30445	-	5'	HHIPL1	100111447-100146906	protein_coding	-13.9	-2.35	-16.25	exon	HHIPL1_exon
14	100154773	100154852	80	2	0.00745058	F(2,3)=37.82	R2	2	2	2	6.2	16.67	8.7	0.0517	0.0704	0.1739	0.1569	0.0943	0.0769	-4210	on_intron	100149728-100151174	5046	CpGI_shelf	5'	CYP46A1	100150641-100193638	protein_coding	10.47	-7.97	2.5	intron	CYP46A1_intron
14	100573335	100573436	102	4	0.00800954	F(2,3)=35.97	R3	2	2	2	36.36	25.58	41	0.3692	0.3586	0.2698	0.2338	0.4225	0.3947	-135649	on_intron	100437382-100438863	135954	-	5'	EVL	100437786-100610573	protein_coding	-10.78	15.42	4.64	intron	EVL_intron
14	101007059	101007122	64	1	0.0389532	F(2,3)=11.55	R1	2	2	2	97.83	86.89	96.97	0.9688	1	0.8611	0.88	1	0.9474	-46690	on_intron	101052688-101054052	46931	-	3'	BEGAIN	101003486-101053750	protein_coding	-10.94	10.08	-0.86	intron	BEGAIN_intron
14	105533552	105533666	115	1	0.0318166	F(2,3)=13.44	R1	2	2	2	84.62	71.21	77.14	0.875	0.8281	0.6818	0.7273	0.7857	0.7619	1771	-	105553234-105554883	21218	-	3'	GPR132	105515728-105531782	protein_coding	-13.41	5.93	-7.48	promoter	GPR132_promoter
14	105624483	105624634	152	10	0.00418693	F(2,3)=56.24	R1	2	2	2	83.94	73.01	73.67	0.8381	0.8405	0.737	0.7233	0.749	0.7244	-10677	on_intron	105633552-105635773	11140	-	3'	JAG2	105607318-105635161	protein_coding	-10.93	0.66	-10.27	intron	JAG2_intron
15	27139459	27139522	64	5	0.049477	F(2,3)=9.63	R3	2	2	2	34.55	49.17	50	0.3759	0.2989	0.4688	0.5375	0.5106	0.4884	-28011	on_intron	27016893-27019020	122567	-	5'	GABRA5	27111510-27194354	protein_coding	14.62	0.83	15.45	intron	GABRA5_intron
15	33431653	33431715	63	1	0.00349796	F(2,3)=63.60	R1	2	2	2	73.91	62.96	48.72	0.7143	0.7647	0.6286	0.6316	0.48	0.5	-55243	on_intron	33486848-33487290	55576	-	3'	FMN1	33058809-33486897	protein_coding	-10.95	-14.24	-25.19	intron	FMN1_intron
15	34658425	34658553	129	2	0.0246142	F(2,3)=16.23	R2	2	2	2	11.79	22.04	12.61	0.125	0.1129	0.2174	0.2254	0.1475	0.1	-1053	on_intron	34658976-34659970	1418	CpGI_shore	3'	LPCAT4	34651110-34659479	protein_coding	10.25	-9.43	0.82	intron	LPCAT4_intron
15	68501113	68501245	133	4	0.00378325	F(2,3)=60.28	R2	2	2	2	32.03	42.23	33.52	0.3333	0.3121	0.4275	0.4167	0.3333	0.3372	-48330	on_intron	68549078-68549608	48364	-	3'	CLN6	68499330-68549444	protein_coding	10.2	-8.71	1.49	intron	CLN6_intron
15	74568694	74568770	77	1	0.0051772	F(2,3)=48.62	R1	2	2	2	96	85.96	95.83	0.9545	0.9643	0.871	0.8462	0.963	0.9524	-59156	on_intron	74425092-74429110	143603	-	5'	CCDC33	74509613-74628813	protein_coding	-10.04	9.87	-0.17	intron	CCDC33_intron
15	75213040	75213241	202	9	0.0367945	F(2,3)=12.06	R2	2	2	2	67.12	88.29	74.65	0.6916	0.6596	0.84	0.918	0.705	0.7663	-17468	on_intron	75229783-75230819	17579	-	3'	COX5A	75212132-75230509	protein_coding	21.17	-13.64	7.53	intron	COX5A_intron
15	75968454	75968546	93	2	0.0161313	F(2,3)=22.00	R1	2	2	2	83.21	54.71	62.34	0.8594	0.8082	0.5143	0.6	0.6087	0.6452	-36734	on_exon	76030565-76031693	63148	-	3'	CSPG4	75966663-76005189	protein_coding	-28.5	7.63	-20.87	exon	CSPG4_exon
15	78486395	78486568	174	2	0.0207725	F(2,3)=18.35	R1	2	2	2	85.59	75.17	84.48	0.8298	0.8732	0.7467	0.7571	0.8475	0.8421	-51634	on_intron	78556406-78557542	70975	-	3'	ACSBG1	78459810-78538030	protein_coding	-10.42	9.31	-1.11	intron	ACSBG1_intron
15	81173261	81173475	215	4	0.0328241	F(2,3)=13.13	R1	2	2	2	94.83	83.87	89.55	0.9474	0.9487	0.86	0.814	0.913	0.8864	-101790	on_exon	81071268-81073220	101994	-	5'	KIAA1199	81071684-81244117	protein_coding	-10.96	5.68	-5.28	exon	KIAA1199_exon
15	101591360	101591441	82	3	0.0255832	F(2,3)=15.78	R1	2	2	2	94.44	81.25	94.29	0.9286	0.9762	0.8077	0.8235	0.9677	0.9231	-132020	on_intron	101458287-101460223	133074	-	5'	LRRK1	101459420-101610317	protein_coding	-13.19	13.04	-0.15	intron	LRRK1_intron
16	4527222	4527355	134	7	0.0443331	F(2,3)=10.47	R1	2	2	2	45.24	34.61	42.12	0.4713	0.4368	0.3151	0.3663	0.4167	0.4255	2327	-	4526296-4526927	-427	CpGI_shore	3'	NMRAL1	4511695-4524896	protein_coding	-10.63	7.51	-3.12	promoter	NMRAL1_promoter
16	9181502	9181603	102	4	0.0272924	F(2,3)=15.05	R1	2	2	2	92.89	78.49	88.74	0.9115	0.9464	0.766	0.8043	0.869	0.9104	3873	-	9184097-9186689	-2594	CpGI_shelf	5'	C16orf72	9185475-9215497	protein_coding	-14.4	10.25	-4.15	promoter	C16orf72_promoter
16	12091631	12091689	59	1	0.0300867	F(2,3)=14.01	R3	2	2	2	90	74.29	94.29	0.9333	0.85	0.7692	0.7273	0.9412	0.9444	-21086	on_intron	12070244-12070870	21388	-	5'	RUNDC2A	12070602-12147141	protein_coding	-15.71	20	4.29	intron	RUNDC2A_intron
16	13107087	13107252	166	3	0.0194349	F(2,3)=19.25	R1	2	2	2	57.04	36.49	42.62	0.6	0.5455	0.3523	0.3833	0.3913	0.4474	-111796	on_intron	12994575-12997690	112513	-	5'	SHISA9	12995455-13334272	protein_coding	-20.55	6.13	-14.42	intron	SHISA9_intron
16	19878648	19878772	125	1	0.00936588	F(2,3)=32.26	R1	2	2	2	88.5	74.36	80.95	0.9048	0.8732	0.75	0.7381	0.8205	0.7917	-18183	on_intron	19894966-19897156	18385	-	3'	GPRC5B	19868616-19896832	protein_coding	-14.14	6.59	-7.55	intron	GPRC5B_intron
16	25830952	25831089	138	2	0.0431982	F(2,3)=10.68	R1	2	2	2	38.98	28.28	37.79	0.4272	0.3642	0.2717	0.2895	0.3804	0.375	-127741	on_intron	25702956-25704631	127997	-	5'	HS3ST4	25703347-26149009	protein_coding	-10.7	9.51	-1.19	intron	HS3ST4_intron
16	28481851	28482070	220	2	5.75e-05	F(2,3)=1005.72	R2	2	2	2	89.66	100	95.56	0.8947	0.9	1	1	0.9545	0.9565	-21771	on_intron	28565146-28565753	83684	-	3'	CLN3	28477983-28503623	protein_coding	10.34	-4.44	5.9	intron	CLN3_intron
16	50099568	50099720	153	5	0.0135271	F(2,3)=24.92	R3	2	2	2	67.79	53.38	71.62	0.6641	0.6912	0.5366	0.5315	0.7456	0.6852	178	-	50099717-50100534	-148	CpGI_coreshore	5'	HEATR3	50099897-50140298	protein_coding	-14.41	18.24	3.83	promoter	HEATR3_promoter
16	50743545	50743680	136	4	0.0420876	F(2,3)=10.90	R2	2	2	2	41.62	52.82	40.93	0.4113	0.4195	0.5	0.5508	0.383	0.4298	-16165	on_intron	50707292-50708041	36254	-	5'	NOD2	50727514-50766987	protein_coding	11.2	-11.89	-0.69	intron	NOD2_intron
16	57969305	57969440	136	1	0.0300333	F(2,3)=14.02	R2	2	2	2	85.48	97.3	90.48	0.875	0.8478	1	0.96	0.9231	0.8966	-35714	on_intron	58018401-58019471	50032	-	3'	CNGB1	57917847-58005020	protein_coding	11.82	-6.82	5	intron	CNGB1_intron
16	78853106	78853205	100	1	0.0131664	F(2,3)=25.40	R1	2	2	2	78.57	52.04	49.15	0.7568	0.8421	0.4918	0.5676	0.4894	0.5	-719653	on_intron	78133175-78134066	719932	-	5'	WWOX	78133551-79246031	protein_coding	-26.53	-2.89	-29.42	intron	WWOX_intron
16	83766982	83767111	130	4	0.00908997	F(2,3)=32.94	R3	2	2	2	60.63	48.5	61.17	0.5963	0.6161	0.4673	0.5	0.6	0.6207	-1106447	on_intron	82660652-82661813	1106331	-	5'	CDH13	82660663-83829174	protein_coding	-12.13	12.67	0.54	intron	CDH13_intron
16	84346281	84346476	196	6	0.0322003	F(2,3)=13.32	R2	2	2	2	31.49	48.3	46.86	0.3238	0.3116	0.4444	0.5021	0.4286	0.4841	-18223	on_intron	84270422-84270857	75860	-	5'	WFDC1	84328252-84363457	protein_coding	16.81	-1.44	15.37	intron	WFDC1_intron
16	84873189	84873337	149	3	0.0459916	F(2,3)=10.19	R1	2	2	2	83.33	69.92	77.19	0.8235	0.8429	0.6984	0.7	0.807	0.7368	-19799	on_intron	84853285-84853714	19905	-	5'	CRISPLD2	84853537-84943114	protein_coding	-13.41	7.27	-6.14	intron	CRISPLD2_intron
16	87648950	87649092	143	3	0.0458442	F(2,3)=10.21	R1	2	2	2	85.5	72.73	78.06	0.8684	0.8372	0.7152	0.7474	0.8052	0.7564	-13650	on_intron	87635350-87637284	13601	-	5'	JPH3	87635441-87731762	protein_coding	-12.77	5.33	-7.44	intron	JPH3_intron
16	87958440	87958492	53	1	0.0108375	F(2,3)=29.13	R1	2	2	2	91.03	75	83.33	0.8929	0.92	0.75	0.75	0.8148	0.8571	-11681	on_intron	87984072-87985733	27242	-	3'	CA5A	87921625-87970122	protein_coding	-16.03	8.33	-7.7	intron	CA5A_intron
16	88767984	88768029	46	1	0.00130716	F(2,3)=123.97	R1	2	2	2	27.91	8.11	0	0.25	0.2903	0.087	0.0714	0	0	-4844	on_intron	88772238-88773291	5263	-	3'	RNF166	88762903-88772829	protein_coding	-19.8	-8.11	-27.91	intron	RNF166_intron
16	88825810	88825945	136	7	0.0193258	F(2,3)=19.33	R1	2	2	2	76.14	65.22	66.79	0.7617	0.761	0.6368	0.6767	0.6774	0.6555	-25561	on_intron	88850745-88852274	26330	-	3'	PIEZO1	88781746-88851372	protein_coding	-10.92	1.57	-9.35	intron	PIEZO1_intron
16	89242013	89242176	164	4	0.0309496	F(2,3)=13.72	R1	2	2	2	36.2	24.55	28.76	0.4082	0.3488	0.2558	0.2408	0.2778	0.2919	-4000	on_intron	89237680-89238331	4334	CpGI_shelf	5'	CDH15	89238175-89261900	protein_coding	-11.65	4.21	-7.44	intron	CDH15_intron
17	7018443	7018630	188	5	0.012311	F(2,3)=26.63	R3	2	2	2	14.44	24.5	26.82	0.1458	0.1439	0.2364	0.25	0.2391	0.2782	152	-	7077022-7077888	59259	-	3'	ASGR2	7004641-7018292	protein_coding	10.06	2.32	12.38	promoter	ASGR2_promoter
17	7702856	7702940	85	3	0.00778055	F(2,3)=36.70	R3	2	2	2	75.66	63.45	77.22	0.766	0.75	0.6197	0.6562	0.7654	0.7792	-79900	on_intron	7620253-7621119	82604	-	5'	DNAH2	7623039-7737058	protein_coding	-12.21	13.77	1.56	intron	DNAH2_intron
17	40463432	40463555	124	3	0.00830205	F(2,3)=35.08	R2	2	2	2	37.73	50.73	39.65	0.3934	0.3676	0.4921	0.5161	0.3893	0.4062	-23989	on_exon	40427952-40429036	35481	-	5'	STAT5A	40439565-40463961	protein_coding	13	-11.08	1.92	exon	STAT5A_exon
17	44961512	44961598	87	2	0.0163459	F(2,3)=21.79	R2	2	2	2	70.41	82.41	70.77	0.6989	0.7105	0.8293	0.8158	0.6932	0.7381	-50976	on_intron	44895801-44897025	65712	-	5'	WNT9B	44910621-44964096	protein_coding	12	-11.64	0.36	intron	WNT9B_intron
17	55628559	55628643	85	1	0.0272928	F(2,3)=15.05	R3	2	2	2	72.99	60.61	77.03	0.7049	0.75	0.6226	0.5949	0.7429	0.7949	-295430	on_intron	55333069-55334426	295491	-	5'	MSI2	55333212-55757658	protein_coding	-12.38	16.42	4.04	intron	MSI2_intron
17	56709848	56710008	161	1	0.00279015	F(2,3)=74.18	R2	2	2	2	84.78	100	79.07	0.8261	0.8696	1	1	0.7895	0.7917	-59567	on_intron	56769866-56770295	60288	-	3'	TEX14	56634042-56769416	protein_coding	15.22	-20.93	-5.71	intron	TEX14_intron
17	71200410	71200505	96	3	0.049504	F(2,3)=9.63	R2	2	2	2	27.56	38.61	29.75	0.2544	0.2899	0.3852	0.3871	0.2727	0.3286	-11733	on_intron	71188408-71189567	12003	-	5'	COG1	71188771-71204646	protein_coding	11.05	-8.86	2.19	intron	COG1_intron
17	72736981	72737174	194	5	0.00894544	F(2,3)=33.31	R2	2	2	2	71.22	90.4	80.5	0.7344	0.6933	0.8955	0.9138	0.8276	0.7921	-70456	on_intron	72449983-72450672	286999	-	5'	RAB37	72666717-72743474	protein_coding	19.18	-9.9	9.28	intron	RAB37_intron
17	76110140	76110228	89	1	0.0189984	F(2,3)=19.57	R2	2	2	2	6.25	21.95	21.05	0.04	0.087	0.2083	0.2353	0.2222	0.1818	-18347	on_intron	76136514-76137184	26957	-	3'	TMC6	76108999-76128488	protein_coding	15.7	-0.9	14.8	intron	TMC6_intron
17	77106551	77106604	54	2	0.00775172	F(2,3)=36.80	R1	2	2	2	79.44	61.26	67.96	0.8	0.7838	0.6301	0.5789	0.678	0.6818	-506998	on_intron	77721247-77722497	615894	-	3'	RBFOX3	77085427-77613550	protein_coding	-18.18	6.7	-11.48	intron	RBFOX3_intron
17	77982209	77982399	191	6	0.00208244	F(2,3)=90.48	R1	2	2	2	36.41	24.89	23.32	0.3652	0.3626	0.259	0.2347	0.2288	0.2381	-27437	on_intron	78009077-78011084	28686	-	3'	TBC1D16	77911708-78009647	protein_coding	-11.52	-1.57	-13.09	intron	TBC1D16_intron
17	79071164	79071283	120	6	0.0487006	F(2,3)=9.75	R1	2	2	2	36.46	23.81	34.28	0.3162	0.3837	0.226	0.2451	0.3509	0.3373	-62335	on_intron	79008322-79009762	62843	-	5'	BAIAP2	79008947-79091232	protein_coding	-12.65	10.47	-2.18	intron	BAIAP2_intron
17	79383707	79383794	88	4	0.0436745	F(2,3)=10.60	R2	2	2	2	62.96	73.01	64.22	0.6371	0.6226	0.7294	0.7309	0.6178	0.6733	-10253	on_intron	79366807-79374742	16901	-	5'	BAHCC1	79373540-79433357	protein_coding	10.05	-8.79	1.26	intron	BAHCC1_intron
17	79763240	79763291	52	1	0.0428253	F(2,3)=10.75	R3	2	2	2	46.34	60.71	73.47	0.4231	0.5333	0.5833	0.65	0.7619	0.7143	-1280	on_intron	79761268-79762807	1973	CpGI_shore	5'	GCGR	79762010-79771889	protein_coding	14.37	12.76	27.13	intron	GCGR_intron
17	80274564	80274685	122	7	0.0389836	F(2,3)=11.55	R1	2	2	2	58.04	42.61	54.31	0.5816	0.5796	0.4045	0.4521	0.5789	0.5129	-915	on_exon	80276208-80277833	3149	CpGI_shore	3'	CD7	80272746-80275480	protein_coding	-15.43	11.7	-3.73	promoter	CD7_promoter
18	24532193	24532396	204	2	0.0435487	F(2,3)=10.62	R3	2	2	2	93.94	81.82	96.2	0.9583	0.9286	0.75	0.8421	0.9643	0.9608	-233095	on_intron	24764952-24765507	233112	-	3'	CHST9	24495597-24765289	protein_coding	-12.12	14.38	2.26	intron	CHST9_intron
18	34854648	34854693	46	1	0.0245345	F(2,3)=16.27	R1	2	2	2	28.17	14.47	19.44	0.275	0.2903	0.1176	0.1667	0.2143	0.1818	-291351	on_intron	35144908-35147628	292936	-	3'	CELF4	34823010-35146000	protein_coding	-13.7	4.97	-8.73	intron	CELF4_intron
18	77162412	77162491	80	3	0.0242395	F(2,3)=16.41	R1	2	2	2	93.2	82.29	89.36	0.935	0.9277	0.8358	0.7931	0.901	0.875	-6718	on_intron	77153293-77160984	9120	CpGI_shore	5'	NFATC1	77155772-77289325	protein_coding	-10.91	7.07	-3.84	intron	NFATC1_intron
19	494475	494573	99	1	0.0278412	F(2,3)=14.83	R1	2	2	2	14.63	3.39	0	0.1667	0.1304	0	0.0606	0	0	1882	-	495779-496481	-1303	CpGI_shore	5'	MADCAM1	496454-505340	protein_coding	-11.24	-3.39	-14.63	promoter	MADCAM1_promoter
19	1403634	1403819	186	9	0.0167607	F(2,3)=21.40	R2	2	2	2	79	89.56	81.82	0.7709	0.8021	0.8894	0.9048	0.8015	0.8269	2083	-	1401093-1401784	-2034	CpGI_shoreshelf	3'	GAMT	1397089-1401552	protein_coding	10.56	-7.74	2.82	promoter	GAMT_promoter
19	1560408	1560481	74	4	0.00927116	F(2,3)=32.49	R1	2	2	2	64.71	50.67	50.75	0.6349	0.6532	0.5	0.5116	0.4783	0.5227	-7648	on_intron	1566555-1568834	8354	-	3'	MEX3D	1554669-1568057	protein_coding	-14.04	0.08	-13.96	intron	MEX3D_intron
19	1621161	1621223	63	3	0.0449026	F(2,3)=10.37	R2	2	2	2	83.21	94.83	89.52	0.8125	0.8627	0.9474	0.9512	0.9077	0.875	-31164	exon_intron_boundary	1651622-1653331	32109	-	3'	TCF3	1609293-1652326	protein_coding	11.62	-5.31	6.31	boundary	TCF3_boundary
19	1958323	1958392	70	3	0.0296756	F(2,3)=14.15	R1	2	2	2	93.48	77.89	89.72	0.92	0.9403	0.7447	0.8125	0.8864	0.9048	3776	-	1969439-1970136	11745	-	3'	C19orf34	1952530-1954548	protein_coding	-15.59	11.83	-3.76	promoter	C19orf34_promoter
19	2012444	2012543	100	1	0.0481862	F(2,3)=9.83	R1	2	2	2	93.04	70.07	67.09	0.9194	0.9434	0.7159	0.6735	0.6393	0.7778	-3257	on_intron	2015263-2015723	3181	CpGI_shelf	3'	BTBD2	1985447-2015702	protein_coding	-22.97	-2.98	-25.95	intron	BTBD2_intron
19	3932834	3932958	125	3	0.00946027	F(2,3)=32.03	R1	2	2	2	20.69	7.2	9.52	0.2143	0.2027	0.0548	0.0962	0.0909	0.1	144	-	3907690-3908398	25145	-	5'	ITGB1BP3	3933101-3942412	protein_coding	-13.49	2.32	-11.17	promoter	ITGB1BP3_promoter
19	4055916	4055961	46	1	0.0375289	F(2,3)=11.88	R2	2	2	2	89.19	100	91.3	0.913	0.8571	1	1	0.9	0.9231	-10899	on_intron	4064087-4067980	12020	-	3'	ZBTB7A	4045217-4066816	protein_coding	10.81	-8.7	2.11	intron	ZBTB7A_intron
19	4158350	4158417	68	1	0.0472888	F(2,3)=9.97	R3	2	2	2	93.48	75.9	94.12	0.9636	0.8919	0.75	0.7895	0.9583	0.9	-4787	on_intron	4123522-4124346	34829	-	5'	CREB3L3	4153629-4173050	protein_coding	-17.58	18.22	0.64	intron	CREB3L3_intron
19	7676462	7676561	100	3	0.0200098	F(2,3)=18.85	R1	2	2	2	85.4	71.18	74.15	0.8779	0.8267	0.6995	0.7233	0.75	0.7321	-15772	exon_intron_boundary	7660500-7661594	15963	-	5'	CAMSAP3	7660788-7683194	protein_coding	-14.22	2.97	-11.25	boundary	CAMSAP3_boundary
19	7996605	7996660	56	4	0.0332828	F(2,3)=13.00	R1	2	2	2	94.36	83.7	81.94	0.9323	0.9677	0.8455	0.8082	0.8039	0.8491	-11465	on_intron	7980971-7991199	15635	-	5'	SNAPC2	7985194-7998843	protein_coding	-10.66	-1.76	-12.42	intron	SNAPC2_intron
19	10943067	10943196	130	1	0.0311052	F(2,3)=13.67	R1	2	2	2	100	88.89	88.89	1	1	0.88	0.9091	0.9167	0.8667	-3915	-	10946517-10947484	4289	CpGI_shelf	3'	TMED1	10943115-10946983	protein_coding	-11.11	0	-11.11
19	11138269	11138355	87	2	0.00556193	F(2,3)=46.28	R1	2	2	2	94.48	75	83.74	0.9286	0.9804	0.7516	0.7451	0.84	0.8333	-66756	on_intron	11071117-11072340	67153	-	5'	SMARCA4	11071598-11172958	protein_coding	-19.48	8.74	-10.74	intron	SMARCA4_intron
19	13067217	13067323	107	2	0.0232124	F(2,3)=16.93	R1	2	2	2	58.7	47.69	57.23	0.6111	0.5656	0.4653	0.487	0.5682	0.5765	-832	on_intron	13067586-13068619	1297	CpGI_shore	3'	GADD45GIP1	13064972-13068050	protein_coding	-11.01	9.54	-1.47	promoter	GADD45GIP1_promoter
19	14313682	14313806	125	2	0.0164365	F(2,3)=21.70	R1	2	2	2	88.08	75.17	80.9	0.9054	0.8571	0.75	0.7529	0.8085	0.8095	-3289	on_intron	14316091-14318456	4651	CpGI_shelf	3'	LPHN1	14258547-14316972	protein_coding	-12.91	5.73	-7.18	intron	LPHN1_intron
19	14673048	14673096	49	6	0.0201867	F(2,3)=18.73	R2	2	2	2	59.32	72.75	66.18	0.575	0.6111	0.7256	0.731	0.6432	0.6832	-32713	on_intron	14639880-14641040	33169	-	5'	TECR	14640382-14676791	protein_coding	13.43	-6.57	6.86	intron	TECR_intron
19	15193745	15193844	100	2	0.0369538	F(2,3)=12.02	R1	2	2	2	78.6	61.2	67.63	0.75	0.8198	0.5931	0.6381	0.6667	0.6875	3948	-	15132143-15132726	61603	-	5'	OR1I1	15197791-15199032	protein_coding	-17.4	6.43	-10.97	promoter	OR1I1_promoter
19	16483485	16483638	154	5	0.00317855	F(2,3)=67.89	R3	2	2	2	79.1	66.79	81.86	0.7717	0.8029	0.6726	0.6598	0.82	0.8175	-99295	on_intron	16582114-16583299	99662	-	3'	EPS15L1	16466220-16582781	protein_coding	-12.31	15.07	2.76	intron	EPS15L1_intron
19	17004267	17004366	100	4	0.0448273	F(2,3)=10.39	R1	2	2	2	43.2	30.72	38.83	0.4383	0.4242	0.3279	0.2551	0.3806	0.4028	-133357	on_intron	17137190-17138082	133717	-	3'	CPAMD8	17003758-17137625	protein_coding	-12.48	8.11	-4.37	intron	CPAMD8_intron
19	17876021	17876201	181	5	0.0357031	F(2,3)=12.33	R2	2	2	2	29.89	55.03	39.92	0.3688	0.2574	0.5314	0.5654	0.39	0.4058	-17673	on_intron	17858372-17858891	17650	-	5'	FCHO1	17858527-17899377	protein_coding	25.14	-15.11	10.03	intron	FCHO1_intron
19	33695721	33695820	100	5	0.0471639	F(2,3)=9.99	R1	2	2	2	90.03	79.8	88.1	0.8818	0.9352	0.8036	0.7851	0.8671	0.9009	-10653	exon_intron_boundary	33684926-33686085	10796	-	5'	LRP3	33685166-33699765	protein_coding	-10.23	8.3	-1.93	boundary	LRP3_boundary
19	35610153	35610225	73	2	0.0155858	F(2,3)=22.54	R2	2	2	2	27.21	38.99	32.71	0.2836	0.2625	0.39	0.3898	0.3143	0.3514	-3492	exon_intron_boundary	35521163-35522207	88991	-	5'	FXYD3	35606732-35615227	protein_coding	11.78	-6.28	5.5	boundary	FXYD3_boundary
19	39593638	39593703	66	2	0.0169457	F(2,3)=21.24	R2	2	2	2	81.06	91.39	91.35	0.8	0.8269	0.9238	0.8913	0.913	0.9143	-18757	on_intron	39574701-39575137	18938	-	5'	AC011443.1	39574945-39602080	protein_coding	10.33	-0.04	10.29	intron	AC011443.1_intron
19	40975711	40975845	135	2	0.0293864	F(2,3)=14.25	R2	2	2	2	86.6	98.17	91.67	0.86	0.8723	0.9851	0.9762	0.9394	0.8889	3987	-	40971477-40973393	-2451	CpGI_shelf	3'	BLVRB	40953693-40971725	protein_coding	11.57	-6.5	5.07	promoter	BLVRB_promoter
19	42186391	42186597	207	2	0.00901407	F(2,3)=33.13	R1	2	2	2	74.74	61.73	66.67	0.75	0.7455	0.6078	0.6333	0.6818	0.6531	-5904	on_intron	42348676-42349357	162761	-	3'	CEACAM7	42177235-42192296	protein_coding	-13.01	4.94	-8.07	intron	CEACAM7_intron
19	45533449	45533610	162	1	0.0409321	F(2,3)=11.13	R1	2	2	2	93.26	70.77	58.54	0.8913	0.9767	0.64	0.8	0.5818	0.5926	-28914	on_intron	45504513-45505299	28937	-	5'	RELB	45504695-45541452	protein_coding	-22.49	-12.23	-34.72	intron	RELB_intron
19	46268426	46268594	169	3	0.0370414	F(2,3)=12.00	R1	2	2	2	73.02	57.24	66.67	0.7397	0.717	0.5529	0.597	0.6346	0.6935	-3714	on_exon	46270700-46275167	6574	CpGI_shelf	3'	SIX5	46268044-46272141	protein_coding	-15.78	9.43	-6.35	exon	SIX5_exon
19	46284005	46284180	176	7	0.00165029	F(2,3)=105.91	R3	2	2	2	57.54	46.81	59.54	0.5641	0.5797	0.4545	0.4722	0.5941	0.5959	-1809	on_intron	46288989-46289934	5755	-	3'	DMPK	46272978-46285815	protein_coding	-10.73	12.73	2	intron	DMPK_intron
19	50036470	50036667	198	9	0.00919151	F(2,3)=32.68	R2	2	2	2	27.72	45.84	38.19	0.295	0.2679	0.4351	0.4682	0.3991	0.3695	-5791	on_intron	50030774-50031300	5697	-	5'	RCN3	50030875-50046889	protein_coding	18.12	-7.65	10.47	intron	RCN3_intron
19	50962493	50962593	101	11	0.0401377	F(2,3)=11.30	R3	2	2	2	63.46	74.44	76.1	0.6244	0.655	0.7241	0.7863	0.7551	0.7711	-26432	exon_intron_boundary	50934905-50935677	27589	-	5'	MYBPC2	50936160-50969583	protein_coding	10.98	1.66	12.64	boundary	MYBPC2_boundary
19	51823569	51823689	121	5	5.46e-05	F(2,3)=1041.15	R1	2	2	2	82.14	66.76	81.01	0.8182	0.8246	0.6689	0.6667	0.8129	0.8067	-8586	on_intron	51814739-51815458	8831	-	5'	IGLON5	51815102-51833608	protein_coding	-15.38	14.25	-1.13	intron	IGLON5_intron
20	4227506	4227593	88	1	0.0128262	F(2,3)=25.88	R1	2	2	2	69.09	53.23	44.12	0.6667	0.72	0.5588	0.5	0.4286	0.4615	-2214	on_intron	4228533-4230496	2904	CpGI_shore	3'	ADRA1D	4201329-4229721	protein_coding	-15.86	-9.11	-24.97	intron	ADRA1D_intron
20	17452622	17452772	151	1	0.0338573	F(2,3)=12.83	R1	2	2	2	90.24	78.46	72.88	0.9167	0.8824	0.7742	0.7941	0.7692	0.697	-246019	on_intron	17206529-17207757	246094	-	5'	PCSK2	17206752-17465223	protein_coding	-11.78	-5.58	-17.36	intron	PCSK2_intron
20	17598252	17598355	104	2	0.0264846	F(2,3)=15.38	R2	2	2	2	76.92	87.43	81.52	0.7654	0.7733	0.8729	0.8776	0.7907	0.8367	-64687	on_intron	17661328-17663456	65102	-	3'	RRBP1	17594323-17662940	protein_coding	10.51	-5.91	4.6	intron	RRBP1_intron
20	19465226	19465324	99	1	0.000428513	F(2,3)=262.41	R2	2	2	2	55.17	67.29	52.81	0.5484	0.5556	0.6667	0.6818	0.5283	0.5278	-272033	on_intron	19192460-19193902	272767	-	5'	SLC24A3	19193290-19703545	protein_coding	12.12	-14.48	-2.36	intron	SLC24A3_intron
20	22567986	22568118	133	6	0.0161026	F(2,3)=22.02	R2	2	2	2	57.56	68.6	51.86	0.6	0.5581	0.6927	0.6794	0.5393	0.4937	1894	-	22562737-22566104	-2013	CpGI_shoreshelf	3'	FOXA2	22561643-22566093	protein_coding	11.04	-16.74	-5.7	promoter	FOXA2_promoter
20	24523909	24523994	86	3	0.0125574	F(2,3)=26.26	R1	2	2	2	98.08	87.97	89.87	0.9825	0.9787	0.8901	0.8571	0.8913	0.9091	-74158	on_exon	24188601-24189152	335309	-	5'	SYNDIG1	24449835-24647252	protein_coding	-10.11	1.9	-8.21	exon	SYNDIG1_exon
20	34613948	34614047	100	1	0.0318965	F(2,3)=13.41	R1	2	2	2	87.04	54.55	65	0.8485	0.9048	0.5814	0.4783	0.6923	0.5714	-57534	on_intron	34541603-34543012	72346	-	5'	C20orf152	34556512-34618622	protein_coding	-32.49	10.45	-22.04	intron	C20orf152_intron
20	35643994	35644127	134	6	0.0371276	F(2,3)=11.98	R1	2	2	2	63.87	43.58	61.61	0.6404	0.6375	0.436	0.4356	0.6697	0.5588	-80403	on_intron	35723951-35724644	80518	-	3'	RBL1	35624752-35724398	protein_coding	-20.29	18.03	-2.26	intron	RBL1_intron
20	35975185	35975271	87	3	0.0299429	F(2,3)=14.06	R2	2	2	2	66.67	84.76	77.33	0.6667	0.6667	0.8533	0.8333	0.7381	0.8182	-2182	on_intron	35807410-35808135	167776	-	5'	SRC	35973088-36034453	protein_coding	18.09	-7.43	10.66	intron	SRC_intron
20	43244440	43244544	105	1	0.0418953	F(2,3)=10.94	R1	2	2	2	93.22	78.45	86.57	0.8889	0.9589	0.7826	0.7857	0.88	0.8571	-84117	on_intron	43160340-43160817	84101	-	5'	PKIG	43160426-43252888	protein_coding	-14.77	8.12	-6.65	intron	PKIG_intron
20	52839085	52839190	106	3	0.0499262	F(2,3)=9.56	R2	2	2	2	69.87	83.12	75.78	0.7094	0.6875	0.8372	0.8235	0.7308	0.8	-14803	on_intron	52824331-52825048	14755	-	5'	PFDN4	52824386-52844591	protein_coding	13.25	-7.34	5.91	intron	PFDN4_intron
20	57269626	57269684	59	1	0.0134932	F(2,3)=24.97	R1	2	2	2	88.89	63.79	58.67	0.8929	0.8846	0.6383	0.6364	0.5614	0.6667	-5496	exon_intron_boundary	57224696-57226322	44931	-	5'	NPEPL1	57264187-57294294	protein_coding	-25.1	-5.12	-30.22	boundary	NPEPL1_boundary
20	57430737	57430915	179	10	0.0414467	F(2,3)=11.02	R1	2	2	2	50	39.73	49.55	0.5	0.5	0.3732	0.4098	0.4658	0.517	-16141	on_intron	57267528-57268420	163210	-	5'	GNAS	57414773-57486247	protein_coding	-10.27	9.82	-0.45	intron	GNAS_intron
20	61595416	61595464	49	1	0.00282223	F(2,3)=73.61	R1	2	2	2	98.25	87.34	82.05	0.9714	1	0.8772	0.8636	0.8261	0.8125	-11411	on_intron	61568679-61570290	26738	-	5'	SLC17A9	61584052-61599949	protein_coding	-10.91	-5.29	-16.2	intron	SLC17A9_intron
21	32375966	32376051	86	1	0.0279877	F(2,3)=14.77	R1	2	2	2	100	90	89.19	1	1	0.9286	0.875	0.8947	0.8889	-556323	on_intron	33031735-33032657	656607	-	3'	TIAM1	32361860-32932290	protein_coding	-10	-0.81	-10.81	intron	TIAM1_intron
21	41526339	41526476	138	1	0.00622835	F(2,3)=42.81	R1	2	2	2	73.02	52.94	66.04	0.75	0.7037	0.5185	0.5417	0.6667	0.6552	-692725	on_intron	42218490-42219222	692747	-	3'	DSCAM	41382926-42219065	protein_coding	-20.08	13.1	-6.98	intron	DSCAM_intron
21	43560860	43560909	50	1	0.0336461	F(2,3)=12.89	R1	2	2	2	18.67	7.78	5.56	0.2059	0.1707	0.1	0.05	0.0444	0.0741	-77840	on_intron	43429161-43431489	131700	-	5'	UMODL1	43483068-43563105	protein_coding	-10.89	-2.22	-13.11	intron	UMODL1_intron
22	19709548	19709653	106	1	0.0485335	F(2,3)=9.77	R3	2	2	2	93.9	82.8	96.05	0.9487	0.9302	0.7941	0.8475	1	0.9348	816	-	19705309-19715311	4240	CpGI_core	5'	GP1BB	19710468-19712294	protein_coding	-11.1	13.25	2.15	promoter	GP1BB_promoter
22	26966161	26966306	146	5	0.0465941	F(2,3)=10.08	R2	2	2	2	41.95	52.82	38.6	0.4235	0.4147	0.5517	0.5083	0.4186	0.3478	-26519	on_intron	27053082-27053629	87324	-	3'	TPST2	26921458-26992681	protein_coding	10.87	-14.22	-3.35	intron	TPST2_intron
22	31004672	31004763	92	1	0.0144569	F(2,3)=23.78	R1	2	2	2	100	80.77	62.96	1	1	0.8378	0.7333	0.6667	0.5833	-1937	on_intron	30987606-30988384	17067	-	5'	TCN2	31002825-31023265	protein_coding	-19.23	-17.81	-37.04	intron	TCN2_intron
22	37608539	37608590	52	2	0.0266547	F(2,3)=15.31	R1	2	2	2	82.76	68.18	74.26	0.8421	0.8163	0.6703	0.7073	0.7241	0.7674	178	-	37720720-37721236	112647	-	3'	SSTR3	37600278-37608362	protein_coding	-14.58	6.08	-8.5	promoter	SSTR3_promoter
22	37883712	37883787	76	1	0.0049176	F(2,3)=50.37	R1	2	2	2	82.35	55.1	54.29	0.7895	0.8667	0.5484	0.5556	0.55	0.5333	1274	-	37914769-37915883	32097	-	3'	MFNG	37865101-37882439	protein_coding	-27.25	-0.81	-28.06	promoter	MFNG_promoter
22	38202051	38202120	70	1	0.0249264	F(2,3)=16.08	R1	2	2	2	76.79	60.94	70.59	0.7647	0.7727	0.6078	0.6154	0.6818	0.75	-1005	on_exon	38200673-38201691	1379	CpGI_shore	5'	H1F0	38201114-38203442	protein_coding	-15.85	9.65	-6.2	exon	H1F0_exon
22	38479784	38479864	81	1	0.013733	F(2,3)=24.66	R1	2	2	2	96.3	85.29	90.32	0.9688	0.9545	0.85	0.8571	0.9231	0.8889	-315	on_intron	38484616-38485721	5858	-	3'	SLC16A8	38474141-38480100	protein_coding	-11.01	5.03	-5.98	promoter	SLC16A8_promoter
22	39537144	39537335	192	3	0.0263061	F(2,3)=15.46	R1	2	2	2	90.79	78.22	90	0.9286	0.8958	0.7778	0.7872	0.9286	0.875	-11534	on_intron	39548103-39549683	12349	-	3'	CBX7	39516172-39548679	protein_coding	-12.57	11.78	-0.79	intron	CBX7_intron
22	40072111	40072189	79	3	0.0379272	F(2,3)=11.79	R1	2	2	2	80.82	65.85	72.31	0.8293	0.7812	0.6602	0.6557	0.71	0.7667	-105430	on_intron	39953451-39954668	118661	-	5'	CACNA1I	39966758-40085742	protein_coding	-14.97	6.46	-8.51	intron	CACNA1I_intron
22	43422326	43422425	100	4	0.0318713	F(2,3)=13.42	R1	2	2	2	94.74	84.3	82.81	0.9489	0.9456	0.8454	0.84	0.8077	0.8661	-63107	on_intron	43485058-43485545	63121	-	3'	TTLL1	43414609-43485434	protein_coding	-10.44	-1.49	-11.93	intron	TTLL1_intron
22	45088200	45088257	58	1	0.0112276	F(2,3)=28.42	R2	2	2	2	73.47	92.11	70.18	0.7391	0.7308	0.9423	0.875	0.6897	0.7143	-23663	on_intron	45064160-45065092	24041	-	5'	PRR5	45064593-45133561	protein_coding	18.64	-21.93	-3.29	intron	PRR5_intron
22	46875382	46875522	141	2	0.0178508	F(2,3)=20.46	R1	2	2	2	91.46	80.69	87.9	0.9306	0.9022	0.7931	0.8161	0.8644	0.8878	-57684	on_intron	46929318-46934861	59340	-	3'	CELSR1	46756731-46933067	protein_coding	-10.77	7.21	-3.56	intron	CELSR1_intron
22	46969215	46969314	100	4	0.000347606	F(2,3)=301.91	R1	2	2	2	96.61	86.19	90.8	0.9708	0.9628	0.864	0.8601	0.9103	0.9048	2596	-	46929318-46934861	39898	-	5'	GRAMD4	46971909-47075688	protein_coding	-10.42	4.61	-5.81	promoter	GRAMD4_promoter
22	48890538	48890668	131	7	0.0269015	F(2,3)=15.21	R1	2	2	2	88.74	78.54	83.15	0.9119	0.8753	0.7625	0.7974	0.8314	0.8316	-5395	on_intron	48884885-48887043	5654	CpGI_shelf	5'	FAM19A5	48885272-49246724	protein_coding	-10.2	4.61	-5.59	intron	FAM19A5_intron
22	49994728	49994863	136	1	0.0361567	F(2,3)=12.22	R1	2	2	2	18.18	6.9	4.82	0.2075	0.1646	0.087	0.0426	0.0682	0.0256	-56461	on_intron	50063840-50064476	69614	-	3'	C22orf34	49808176-50051190	protein_coding	-11.28	-2.08	-13.36	intron	C22orf34_intron
22	50968028	50968080	53	3	0.0120259	F(2,3)=27.08	R1	2	2	2	19.53	7.26	17.46	0.2174	0.1829	0.0612	0.0864	0.1818	0.169	-456	on_exon	50963609-50970768	2689	CpGI_core	3'	TYMP	50964181-50968485	protein_coding	-12.27	10.2	-2.07	promoter	TYMP_promoter
X	1570611	1570682	72	2	0.0154629	F(2,3)=22.67	R1	2	2	2	82.64	66.96	78.57	0.8387	0.8136	0.6892	0.6316	0.7846	0.7879	-2043	on_intron	1571574-1573350	2669	CpGI_shore	3'	ASMTL	1522032-1572655	protein_coding	-15.68	11.61	-4.07	intron	ASMTL_intron
X	1599983	1600153	171	6	0.0196956	F(2,3)=19.07	R1	2	2	2	72.22	61.21	60.77	0.7634	0.7068	0.6077	0.6141	0.6122	0.6052	-56016	on_intron	1710354-1711034	110882	-	3'	P2RY8	1581465-1656000	protein_coding	-11.01	-0.44	-11.45	intron	P2RY8_intron
X	9832120	9832208	89	3	0.0030614	F(2,3)=69.65	R2	2	2	2	41.87	54.48	37.09	0.4141	0.4218	0.5407	0.5556	0.3571	0.3908	-77711	on_intron	9753567-9755101	78554	-	5'	SHROOM2	9754496-9917483	protein_coding	12.61	-17.39	-4.78	intron	SHROOM2_intron
X	20134715	20134804	90	8	0.0458574	F(2,3)=10.21	R2	2	2	2	13.16	25.18	24.17	0.1033	0.1596	0.2479	0.2593	0.2183	0.2629	-398	on_intron	20134204-20135350	547	CpGI_core	3'	MAP7D2	20024831-20135114	protein_coding	12.02	-1.01	11.01	promoter	MAP7D2_promoter
X	20204150	20204219	70	1	0.04084	F(2,3)=11.15	R1	2	2	2	90.62	76.67	82.61	0.9	0.9167	0.75	0.8	0.8462	0.8	-81372	on_intron	20284128-20286811	82593	-	3'	RPS6KA3	20168029-20285523	protein_coding	-13.95	5.94	-8.01	intron	RPS6KA3_intron
X	21675855	21675959	105	4	0.0173245	F(2,3)=20.90	R1	2	2	2	51.37	30.44	40.47	0.4974	0.5314	0.2984	0.3119	0.4279	0.3571	-592	on_exon	21674019-21677066	1108	CpGI_core	3'	KLHL34	21673609-21676448	protein_coding	-20.93	10.03	-10.9	promoter	KLHL34_promoter
X	23761294	23761378	85	11	0.0478821	F(2,3)=9.88	R3	2	2	2	22.48	33.59	35.11	0.2412	0.2135	0.3086	0.3768	0.3594	0.3412	-23297	on_exon	23801056-23801724	40347	-	3'	ACOT9	23720370-23784592	protein_coding	11.11	1.52	12.63	exon	ACOT9_exon
X	23801196	23801272	77	8	0.0418182	F(2,3)=10.95	R1	2	2	2	27.88	16.08	22.34	0.2783	0.2793	0.1814	0.1215	0.2126	0.2429	19	-	23801056-23801724	141	CpGI_core	5'	SAT1	23801290-23804343	protein_coding	-11.8	6.26	-5.54	promoter	SAT1_promoter
X	25025332	25025403	72	13	0.0110876	F(2,3)=28.67	R1	2	2	2	24.01	13.94	14.75	0.2344	0.249	0.1267	0.1581	0.1421	0.1527	-8732	on_exon	25033665-25034712	9310	-	3'	ARX	25021811-25034065	protein_coding	-10.07	0.81	-9.26	exon	ARX_exon
X	30262377	30262507	131	1	0.0244101	F(2,3)=16.33	R1	2	2	2	78.33	60.66	61.76	0.75	0.8	0.5926	0.6176	0.6471	0.5882	-659	on_intron	29351294-29353391	911084	-	5'	MAGEB1	30261847-30270155	protein_coding	-17.67	1.1	-16.57	promoter	MAGEB1_promoter
X	31386855	31387057	203	1	0.031553	F(2,3)=13.52	R3	2	2	2	86.36	65.52	90.32	0.8824	0.8519	0.6154	0.6875	0.8462	0.9444	-1970702	on_intron	33744431-33744951	2357895	-	3'	DMD	31132808-33357558	protein_coding	-20.84	24.8	3.96	intron	DMD_intron
X	38664020	38664062	43	5	0.0213692	F(2,3)=17.98	R1	2	2	2	45.45	27.76	38.5	0.4296	0.4896	0.2804	0.2609	0.3986	0.3538	-3376	on_exon	38420489-38421478	243532	-	5'	MID1IP1	38660685-38665790	protein_coding	-17.69	10.74	-6.95	exon	MID1IP1_exon
X	40003065	40003283	219	8	0.025193	F(2,3)=15.95	R1	2	2	2	87.8	74.26	75.9	0.8485	0.898	0.7576	0.7319	0.7439	0.7699	-33516	on_intron	40439740-40440705	437423	-	3'	BCOR	39909068-40036582	protein_coding	-13.54	1.64	-11.9	intron	BCOR_intron
X	47270380	47270479	100	2	0.0300603	F(2,3)=14.02	R1	2	2	2	87.85	61.74	69.84	0.8491	0.9074	0.5974	0.6579	0.6667	0.75	-40496	on_intron	47092283-47093306	178098	-	5'	ZNF157	47229982-47273704	protein_coding	-26.11	8.1	-18.01	intron	ZNF157_intron
X	47320589	47320742	154	2	0.0265987	F(2,3)=15.33	R1	2	2	2	95.97	84.65	92.5	0.9412	0.9753	0.8431	0.85	0.9452	0.908	-21755	on_intron	47341888-47342697	21956	-	3'	ZNF41	47305278-47342345	protein_coding	-11.32	7.85	-3.47	intron	ZNF41_intron
X	48666214	48666313	100	1	0.0423165	F(2,3)=10.85	R1	2	2	2	60.66	34.74	55.1	0.6486	0.5417	0.3833	0.2857	0.5556	0.5385	-6528	on_intron	48659713-48660629	6502	-	5'	HDAC6	48659784-48683392	protein_coding	-25.92	20.36	-5.56	intron	HDAC6_intron
X	49023447	49023514	68	4	0.00947851	F(2,3)=31.99	R2	2	2	2	20.34	31.68	21.23	0.2087	0.1935	0.3077	0.3478	0.2118	0.2131	-4452	on_intron	48979845-48980266	43603	-	5'	MAGIX	49019061-49024822	protein_coding	11.34	-10.45	0.89	intron	MAGIX_intron
X	53085736	53085942	207	1	0.0225214	F(2,3)=17.31	R1	2	2	2	80.49	53.33	71.43	0.8261	0.7778	0.5	0.5789	0.6875	0.75	-7668	on_intron	52987270-52988151	98467	-	5'	GPR173	53078273-53109797	protein_coding	-27.16	18.1	-9.06	intron	GPR173_intron
X	68049814	68049866	53	4	0.0266725	F(2,3)=15.30	R1	2	2	2	38.61	20.21	26.14	0.35	0.4098	0.2081	0.1933	0.2381	0.2899	-1025	on_intron	68048660-68050252	1155	CpGI_core	5'	EFNB1	68048840-68061990	protein_coding	-18.4	5.93	-12.47	intron	EFNB1_intron
X	70712961	70713023	63	4	0.0379482	F(2,3)=11.78	R1	2	2	2	65.08	54.72	52.8	0.6598	0.6343	0.5489	0.5422	0.5468	0.4819	-126908	on_intron	70585716-70587063	127246	-	5'	TAF1	70586114-70752224	protein_coding	-10.36	-1.92	-12.28	intron	TAF1_intron
X	71318152	71318286	135	10	0.00542485	F(2,3)=47.08	R1	2	2	2	83.65	71.78	71.51	0.8281	0.8492	0.7208	0.7153	0.703	0.7308	-187347	on_intron	71130680-71131820	187473	-	5'	NHSL2	71130938-71363424	protein_coding	-11.87	-0.27	-12.14	intron	NHSL2_intron
X	74144426	74144516	91	7	0.0352329	F(2,3)=12.46	R1	2	2	2	38.66	25.83	29.05	0.3954	0.3813	0.2768	0.2267	0.2713	0.3161	-893	on_intron	75364914-75365583	1221068	-	3'	KIAA2022	73952684-74145320	protein_coding	-12.83	3.22	-9.61	promoter	KIAA2022_promoter
X	105066470	105066641	172	12	0.0193016	F(2,3)=19.35	R2	2	2	2	27.93	40.11	31.29	0.2797	0.2788	0.398	0.4048	0.2836	0.3333	-104	-	105066195-105067110	276	CpGI_core	5'	NRK	105066536-105202602	protein_coding	12.18	-8.82	3.36	promoter	NRK_promoter
X	108675207	108675305	99	1	0.024758	F(2,3)=16.16	R3	2	2	2	43	32.05	49.02	0.4483	0.4048	0.3175	0.3333	0.4722	0.5333	-50093	on_intron	108867763-108868614	193310	-	3'	GUCY2F	108616135-108725301	protein_coding	-10.95	16.97	6.02	intron	GUCY2F_intron
X	118110152	118110204	53	4	0.0385826	F(2,3)=11.64	R2	2	2	2	20.86	39.17	16.67	0.2911	0.1759	0.3828	0.4095	0.16	0.1757	-1622	on_intron	118108503-118110559	1650	CpGI_core	5'	LONRF3	118108581-118156888	protein_coding	18.31	-22.5	-4.19	intron	LONRF3_intron
X	118602368	118602417	50	6	0.0170609	F(2,3)=21.13	R2	2	2	2	40	53.54	27.31	0.3688	0.4524	0.5208	0.5776	0.2841	0.2526	-53	on_exon	118602159-118603318	210	CpGI_core	5'	SLC25A5	118602363-118605282	protein_coding	13.54	-26.23	-12.69	promoter	SLC25A5_promoter
X	118708442	118708518	77	5	0.0346781	F(2,3)=12.61	R1	2	2	2	35.8	22.17	18.6	0.3642	0.3537	0.2396	0.1902	0.1527	0.2262	-16	-	118708294-118709240	149	CpGI_core	5'	UBE2A	118708501-118718381	protein_coding	-13.63	-3.57	-17.2	promoter	UBE2A_promoter
X	131352176	131352241	66	3	0.041008	F(2,3)=11.11	R1	2	2	2	45.37	34.25	31.79	0.4599	0.4444	0.3554	0.3019	0.3358	0.2759	-1294	on_intron	131622944-131624115	271875	-	3'	RAP2C	131337053-131353471	protein_coding	-11.12	-2.46	-13.58	intron	RAP2C_intron
X	152715687	152715754	68	4	0.0117877	F(2,3)=27.46	R1	2	2	2	93.53	80.14	77.78	0.9184	0.9444	0.8119	0.775	0.7917	0.7576	-45290	on_intron	152782938-152783861	68108	-	3'	HAUS7	152713124-152760978	protein_coding	-13.39	-2.36	-15.75	intron	HAUS7_intron
X	153626472	153626541	70	9	0.0139972	F(2,3)=24.33	R1	2	2	2	47.84	33.06	26.83	0.4586	0.4966	0.34	0.3186	0.2422	0.3026	-8225	on_exon	153617403-153619294	9070	-	5'	RPL10	153618315-153637504	protein_coding	-14.78	-6.23	-21.01	exon	RPL10_exon
1	5948453	5948550	98	2	0.0230563	F(2,3)=17.02	R2	2	2	2	92.64	96.12	83.52	0.907	0.9481	0.9625	0.9565	0.8537	0.82	-104079	on_intron	6051502-6053406	104857	-	3'	NPHP4	5922871-6052533	protein_coding	3.48	-12.6	-9.12	intron	NPHP4_intron
1	6372112	6372206	95	4	0.00804576	F(2,3)=35.86	R2	2	2	2	93.2	96.32	84.62	0.9451	0.9154	0.9659	0.9552	0.843	0.8542	-82338	on_intron	6464489-6464982	92777	-	3'	ACOT7	6324333-6454451	protein_coding	3.12	-11.7	-8.58	intron	ACOT7_intron
1	12640432	12640496	65	1	0.00158686	F(2,3)=108.76	R1	2	2	2	100	100	83.87	1	1	1	1	0.85	0.8182	-37304	on_intron	12676984-12678642	38147	-	3'	DHRS3	12627939-12677737	protein_coding	0	-16.13	-16.13	intron	DHRS3_intron
1	16344173	16344247	75	5	0.0443464	F(2,3)=10.47	R3	2	2	2	75.35	73.46	85.33	0.7789	0.7208	0.7273	0.746	0.8393	0.875	-1915	on_intron	16399649-16400247	56001	-	3'	HSPB7	16340523-16346089	protein_coding	-1.89	11.87	9.98	intron	HSPB7_intron
1	18809935	18810114	180	2	0.0113979	F(2,3)=28.12	R3	2	2	2	85.83	79.37	89.52	0.8696	0.8514	0.7821	0.8049	0.9038	0.8868	-2689	on_exon	18434106-18437673	375830	-	5'	KLHDC7A	18807424-18812534	protein_coding	-6.46	10.15	3.69	exon	KLHDC7A_exon
1	20637100	20637258	159	5	0.0476638	F(2,3)=9.91	R3	2	2	2	84.04	78.88	89.6	0.8145	0.8608	0.7903	0.787	0.8762	0.9103	-19845	exon_intron_boundary	20512361-20512797	124740	-	5'	VWA5B1	20617412-20681387	protein_coding	-5.16	10.72	5.56	boundary	VWA5B1_boundary
1	22970513	22970632	120	3	0.018276	F(2,3)=20.12	R2	2	2	2	78.54	78.79	67.27	0.8219	0.7701	0.7816	0.791	0.6705	0.6753	-508	on_exon	22919774-22920207	50740	-	5'	C1QC	22970123-22974603	protein_coding	0.25	-11.52	-11.27	promoter	C1QC_promoter
1	24862882	24863055	174	1	0.0371225	F(2,3)=11.98	R3	2	2	2	10	4.76	25	0.129	0.0526	0	0.0789	0.25	0.25	-33667	on_exon	24828866-24829878	34017	-	5'	RCAN3	24829387-24863506	protein_coding	-5.24	20.24	15	exon	RCAN3_exon
1	25078898	25079061	164	1	0.0320261	F(2,3)=13.37	R1	2	2	2	97.5	93.33	82.05	0.9375	1	0.9167	0.9444	0.8333	0.8095	-7212	on_intron	25070901-25072586	7998	-	5'	CLIC4	25071848-25170815	protein_coding	-4.17	-11.28	-15.45	intron	CLIC4_intron
1	32935633	32935822	190	1	0.019075	F(2,3)=19.51	R1	2	2	2	97.92	97.56	75.86	1	0.9655	1	0.9583	0.8	0.7143	-5151	on_intron	32930501-32931061	5133	-	5'	ZBTB8B	32930670-32953461	protein_coding	-0.36	-21.7	-22.06	intron	ZBTB8B_intron
1	34675980	34676050	71	1	0.0430904	F(2,3)=10.70	R1	2	2	2	80.7	75.93	60	0.7941	0.8261	0.7561	0.7692	0.5652	0.6667	-43565	on_intron	34628784-34630976	47197	-	5'	C1orf94	34632484-34684732	protein_coding	-4.77	-15.93	-20.7	intron	C1orf94_intron
1	38200979	38201157	179	13	0.0083726	F(2,3)=34.88	R2	2	2	2	26.68	30.18	18.84	0.275	0.2621	0.3182	0.2864	0.1863	0.1897	-29825	on_intron	38229839-38230888	29732	-	3'	EPHA10	38179552-38230805	protein_coding	3.5	-11.34	-7.84	intron	EPHA10_intron
1	45002564	45002699	136	3	0.0415152	F(2,3)=11.01	R2	2	2	2	90.83	93.9	83.33	0.89	0.9214	0.9615	0.9174	0.8257	0.8416	-131832	on_intron	44820658-44821113	181907	-	5'	RNF220	44870866-45117396	protein_coding	3.07	-10.57	-7.5	intron	RNF220_intron
1	45154826	45155029	204	4	0.00494452	F(2,3)=50.18	R2	2	2	2	92.97	97.56	85.91	0.9184	0.9367	0.9655	0.987	0.8537	0.8611	-14664	on_intron	45139771-45140584	15056	-	5'	C1orf228	45140364-45191263	protein_coding	4.59	-11.65	-7.06	intron	C1orf228_intron
1	86943833	86944033	201	3	0.0446739	F(2,3)=10.41	R3	2	2	2	87.02	86.81	97.1	0.8475	0.8889	0.8919	0.8429	0.9783	0.9674	-9981	on_intron	86861567-86862083	82267	-	5'	CLCA1	86934051-86965972	protein_coding	-0.21	10.29	10.08	intron	CLCA1_intron
1	98058083	98058167	85	4	0.00173096	F(2,3)=102.55	R2	2	2	2	98.56	100	89.87	0.9878	0.9825	1	1	0.907	0.8889	-328521	on_intron	98386190-98386724	328558	-	3'	DPYD	97543299-98386605	protein_coding	1.44	-10.13	-8.69	intron	DPYD_intron
1	119519115	119519247	133	1	0.0107789	F(2,3)=29.24	R1	2	2	2	76.92	76.06	57.14	0.7222	0.7872	0.75	0.7647	0.5789	0.5667	-13063	on_intron	119543822-119544339	25093	-	3'	TBX15	119425666-119532179	protein_coding	-0.86	-18.92	-19.78	intron	TBX15_intron
1	147380506	147380607	102	3	0.00565989	F(2,3)=45.73	R3	2	2	2	57.41	61.11	73.33	0.5565	0.5941	0.6043	0.6234	0.734	0.7321	-5660	on_exon	147141843-147142918	238664	-	5'	GJA8	147374946-147381393	protein_coding	3.7	12.22	15.92	exon	GJA8_exon
1	151581562	151581673	112	1	0.0297185	F(2,3)=14.13	R2	2	2	2	90.48	100	89.29	0.8889	0.9333	1	1	0.8824	0.9091	2869	-	151584375-151585205	-2812	CpGI_shelf	5'	SNX27	151584541-151671567	protein_coding	9.52	-10.71	-1.19	promoter	SNX27_promoter
1	167444150	167444283	134	4	0.0124282	F(2,3)=26.46	R3	2	2	2	68.42	64.18	75.13	0.6696	0.6923	0.626	0.6552	0.7556	0.7476	-43696	on_intron	167522470-167523070	78788	-	3'	CD247	167399877-167487847	protein_coding	-4.24	10.95	6.71	intron	CD247_intron
1	183326525	183326658	134	4	0.0175921	F(2,3)=20.68	R3	2	2	2	97.16	87.86	98.65	0.9848	0.96	0.8837	0.8736	1	0.9655	-61211	on_intron	183440352-183442255	115598	-	3'	NMNAT2	183217372-183387737	protein_coding	-9.3	10.79	1.49	intron	NMNAT2_intron
1	198649438	198649505	68	4	0.0425595	F(2,3)=10.81	R3	2	2	2	45.93	36.29	57.27	0.4177	0.5179	0.3624	0.3636	0.5874	0.5476	-41703	on_intron	198125897-198126842	523542	-	5'	PTPRC	198607801-198726545	protein_coding	-9.64	20.98	11.34	intron	PTPRC_intron
1	203475935	203476059	125	1	0.00111183	F(2,3)=138.27	R3	2	2	2	86.84	82.93	100	0.8824	0.8571	0.8261	0.8333	1	1	-12787	on_intron	203296278-203296929	179658	-	5'	OPTC	203463271-203477992	protein_coding	-3.91	17.07	13.16	intron	OPTC_intron
1	228004967	228005100	134	5	0.0272107	F(2,3)=15.08	R3	2	2	2	77.05	70.28	81	0.7838	0.7631	0.6769	0.7191	0.8218	0.8009	-1705	on_exon	227975296-227976570	29672	-	5'	PRSS38	228003394-228034171	protein_coding	-6.77	10.72	3.95	exon	PRSS38_exon
1	246770989	246771104	116	3	0.0217391	F(2,3)=17.76	R3	2	2	2	52.3	49.51	64.22	0.5111	0.528	0.5221	0.4734	0.6207	0.6552	-41357	on_intron	246729208-246730276	41782	-	5'	CNST	246729746-246831886	protein_coding	-2.79	14.71	11.92	intron	CNST_intron
2	23907893	23907988	96	1	0.046418	F(2,3)=10.11	R2	2	2	2	60.81	68.35	57.41	0.5758	0.6341	0.6944	0.6744	0.5714	0.5769	-299899	on_intron	23607730-23610124	300164	-	5'	KLHL29	23608088-23931481	protein_coding	7.54	-10.94	-3.4	intron	KLHL29_intron
2	27943282	27943470	189	5	0.0176497	F(2,3)=20.63	R1	2	2	2	82.48	81.63	67.87	0.7887	0.8374	0.8036	0.8246	0.6593	0.6899	4684	-	27958208-27958723	15254	-	3'	AC074091.13	27928653-27938599	protein_coding	-0.85	-13.76	-14.61	promoter	AC074091.13_promoter
2	28852939	28853029	91	1	0.0161719	F(2,3)=21.96	R1	2	2	2	100	95.56	85.19	1	1	0.9429	1	0.8462	0.8571	-173016	on_intron	28612965-28616748	239975	-	5'	PLB1	28680012-28866654	protein_coding	-4.44	-10.37	-14.81	intron	PLB1_intron
2	36822738	36822911	174	1	0.0413711	F(2,3)=11.04	R2	2	2	2	95.83	100	89.47	0.9565	0.96	1	1	0.8571	0.9167	-50491	on_intron	37193132-37194287	371377	-	3'	FEZ2	36778570-36873230	protein_coding	4.17	-10.53	-6.36	intron	FEZ2_intron
2	42168044	42168139	96	3	0.0425097	F(2,3)=10.81	R3	2	2	2	81.97	76.34	87.32	0.8056	0.84	0.7672	0.7333	0.8556	0.9038	-13361	on_intron	42222312-42222761	54623	-	3'	AC013480.1	42162508-42181406	protein_coding	-5.63	10.98	5.35	intron	AC013480.1_intron
2	66673922	66673984	63	3	0.0468494	F(2,3)=10.04	R2	2	2	2	40.95	49.12	23.81	0.4507	0.3235	0.481	0.5143	0.2222	0.2667	-13399	on_intron	66652692-66654218	21231	-	5'	MEIS1	66660584-66799890	protein_coding	8.17	-25.31	-17.14	intron	MEIS1_intron
2	75697794	75697841	48	1	0.0072758	F(2,3)=38.45	R1	2	2	2	95.45	94.87	82.05	0.9474	0.96	0.9286	0.96	0.8	0.8276	-99053	on_intron	75873982-75874420	176580	-	3'	FAM176A	75696428-75796848	protein_coding	-0.58	-12.82	-13.4	intron	FAM176A_intron
2	87015911	87016008	98	6	0.0449823	F(2,3)=10.36	R1	2	2	2	47.78	46.1	34.66	0.4532	0.4984	0.4484	0.4764	0.328	0.3775	-19607	on_intron	87036601-87037001	20994	-	3'	CD8A	87011729-87035519	protein_coding	-1.68	-11.44	-13.12	intron	CD8A_intron
2	106438383	106438489	107	2	0.00254617	F(2,3)=78.95	R2	2	2	2	55.91	59.46	41.75	0.5714	0.5405	0.5887	0.6066	0.4138	0.4222	-77134	on_intron	106361033-106362218	77351	-	5'	NCK2	106361354-106510730	protein_coding	3.55	-17.71	-14.16	intron	NCK2_intron
2	128177569	128177611	43	1	0.0416084	F(2,3)=10.99	R1	2	2	2	95.71	90.32	71.7	0.96	0.95	0.9318	0.8333	0.7436	0.6429	-1607	exon_intron_boundary	128165557-128166198	12013	-	5'	PROC	128176003-128186822	protein_coding	-5.39	-18.62	-24.01	boundary	PROC_boundary
2	153297081	153297225	145	1	0.0399634	F(2,3)=11.33	R3	2	2	2	94.94	86.21	97.33	0.9394	0.9565	0.875	0.8462	0.9487	1	-105473	on_intron	153191493-153192974	105589	-	5'	FMNL2	153191751-153506348	protein_coding	-8.73	11.12	2.39	intron	FMNL2_intron
2	196514862	196514929	68	2	0.0296459	F(2,3)=14.16	R1	2	2	2	66.36	63.48	45.36	0.7049	0.6087	0.6304	0.6522	0.4444	0.4706	-74227	on_intron	196431904-196433342	82959	-	5'	SLC39A10	196440701-196602426	protein_coding	-2.88	-18.12	-21	intron	SLC39A10_intron
2	217180908	217180997	90	3	0.00429227	F(2,3)=55.29	R2	2	2	2	58.72	61.4	44.31	0.5887	0.5862	0.6222	0.6	0.4312	0.4655	-55841	on_intron	217236026-217237131	56135	-	3'	Mar-04	217122588-217236750	protein_coding	2.68	-17.09	-14.41	intron	Mar-04_intron
2	233736033	233736100	68	2	0.0267908	F(2,3)=15.25	R2	2	2	2	90.15	97.93	85.71	0.8806	0.9231	0.9643	1	0.8548	0.8611	-14119	on_intron	233561824-233562547	174210	-	5'	C2orf82	233721980-233743418	protein_coding	7.78	-12.22	-4.44	intron	C2orf82_intron
2	239036190	239036277	88	2	0.0355387	F(2,3)=12.38	R2	2	2	2	35.86	38.99	27.18	0.3333	0.3797	0.3868	0.3962	0.2581	0.2927	-27478	intron_exon_boundary	238969035-238970012	67156	-	5'	ESPNL	239008798-239041928	protein_coding	3.13	-11.81	-8.68	boundary	ESPNL_boundary
2	242799999	242800108	110	1	0.0108888	F(2,3)=29.03	R3	2	2	2	70.27	62.5	81.82	0.7059	0.7	0.6053	0.64	0.8462	0.7931	-1060	on_intron	242815057-242815858	15751	-	3'	PDCD1	242792033-242801060	protein_coding	-7.77	19.32	11.55	intron	PDCD1_intron
3	50290679	50290897	219	4	0.0180809	F(2,3)=20.27	R2	2	2	2	73.91	82.68	67.31	0.7174	0.7536	0.8	0.8442	0.6667	0.6769	-27172	on_intron	50263686-50265101	26994	-	5'	GNAI2	50263724-50296787	protein_coding	8.77	-15.37	-6.6	intron	GNAI2_intron
3	74420028	74420155	128	1	0.0183022	F(2,3)=20.10	R2	2	2	2	92.86	97.56	85.37	0.931	0.9259	0.9565	1	0.8636	0.8421	-150262	on_intron	74663507-74664121	243967	-	3'	CNTN3	74311719-74570291	protein_coding	4.7	-12.19	-7.49	intron	CNTN3_intron
3	105124722	105124813	92	1	0.0313965	F(2,3)=13.57	R1	2	2	2	100	97.44	85.29	1	1	0.963	1	0.875	0.8	-39059	on_intron	105085463-105086223	39260	-	5'	ALCAM	105085753-105295744	protein_coding	-2.56	-12.15	-14.71	intron	ALCAM_intron
3	119120754	119120813	60	2	0.00750717	F(2,3)=37.62	R3	2	2	2	89.11	84.43	98.75	0.8833	0.9024	0.8353	0.8649	0.98	1	-107592	on_exon	119012892-119013724	107863	-	5'	ARHGAP31	119013220-119139561	protein_coding	-4.68	14.32	9.64	exon	ARHGAP31_exon
3	130098214	130098333	120	3	0.0345428	F(2,3)=12.64	R3	2	2	2	90.94	82.97	94.15	0.8806	0.9366	0.8303	0.8288	0.9406	0.9425	-33973	intron_exon_boundary	129829972-129831426	268243	-	5'	COL6A5	130064359-130203688	protein_coding	-7.97	11.18	3.21	boundary	COL6A5_boundary
3	183356845	183356911	67	3	0.0322773	F(2,3)=13.30	R3	2	2	2	76.43	68.32	78.57	0.7742	0.7564	0.6726	0.7083	0.7949	0.7708	-3554	on_intron	183353235-183354816	3611	CpGI_shelf	5'	KLHL24	183353356-183398733	protein_coding	-8.11	10.25	2.14	intron	KLHL24_intron
3	184031842	184031907	66	4	0.0456513	F(2,3)=10.24	R2	2	2	2	78.36	80.5	70.45	0.7632	0.8103	0.8062	0.8	0.6959	0.7222	377	-	184032167-184033242	-324	CpGI_shore	5'	EIF4G1	184032283-184053146	protein_coding	2.14	-10.05	-7.91	promoter	EIF4G1_promoter
3	187006566	187006614	49	1	0.0231397	F(2,3)=16.97	R3	2	2	2	45.45	41.33	53.33	0.44	0.4815	0.4082	0.4231	0.5455	0.5217	-3243	on_intron	187455331-187455843	449230	-	3'	MASP1	186935942-187009810	protein_coding	-4.12	12	7.88	intron	MASP1_intron
3	194342041	194342143	103	3	0.0209543	F(2,3)=18.24	R2	2	2	2	65.45	71.03	50.22	0.6893	0.6332	0.6707	0.7356	0.5	0.5047	-12376	on_intron	194353762-194354490	12348	-	3'	TMEM44	194308402-194354418	protein_coding	5.58	-20.81	-15.23	intron	TMEM44_intron
3	194929889	194930002	114	2	0.00947145	F(2,3)=32.01	R1	2	2	2	92.91	89.58	76.64	0.9388	0.9239	0.8971	0.8947	0.746	0.7955	-62006	on_intron	194990988-194992478	62477	-	3'	C3orf21	194789008-194991896	protein_coding	-3.33	-12.94	-16.27	intron	C3orf21_intron
3	195313582	195313745	164	9	0.0288391	F(2,3)=14.45	R2	2	2	2	19.63	23.36	13.03	0.1797	0.2077	0.2543	0.2152	0.1277	0.1317	2507	-	195326587-195327242	13498	-	3'	APOD	195295573-195311076	protein_coding	3.73	-10.33	-6.6	promoter	APOD_promoter
3	196750848	196751001	154	8	0.0294784	F(2,3)=14.22	R2	2	2	2	63.45	71.06	45.67	0.6747	0.6184	0.7579	0.6898	0.3966	0.4946	-5838	on_intron	196755678-196757402	6402	-	3'	MFI2	196715492-196756687	protein_coding	7.61	-25.39	-17.78	intron	MFI2_intron
4	1009898	1010088	191	2	0.0124972	F(2,3)=26.35	R1	2	2	2	89.86	86.21	75.97	0.9245	0.8824	0.8788	0.8519	0.7551	0.7625	-6363	on_intron	1003107-1006478	6792	CpGI_shelf	5'	FGFRL1	1003724-1020685	protein_coding	-3.65	-10.24	-13.89	intron	FGFRL1_intron
4	1716126	1716298	173	4	0.0475767	F(2,3)=9.92	R3	2	2	2	66.32	62.04	75.14	0.6353	0.6852	0.6495	0.5966	0.7532	0.75	1845	-	1713268-1714980	-1317	CpGI_shore	3'	SLBP	1694527-1714282	protein_coding	-4.28	13.1	8.82	promoter	SLBP_promoter
4	2802536	2802611	76	4	0.0450364	F(2,3)=10.35	R2	2	2	2	72.8	73.02	62.02	0.7379	0.7143	0.708	0.7739	0.6164	0.625	-7860	on_intron	2794495-2795467	8042	-	5'	SH3BP2	2794750-2842825	protein_coding	0.22	-11	-10.78	intron	SH3BP2_intron
4	3495170	3495340	171	7	0.00880552	F(2,3)=33.68	R2	2	2	2	52.01	53.27	39.77	0.5154	0.5229	0.5137	0.5556	0.4048	0.3913	-30306	on_intron	3464800-3465440	30371	-	5'	DOK7	3465033-3503200	protein_coding	1.26	-13.5	-12.24	intron	DOK7_intron
4	7740020	7740194	175	4	0.00515611	F(2,3)=48.76	R2	2	2	2	89.93	94.3	83	0.8941	0.9016	0.9516	0.9389	0.8462	0.8229	-545928	on_intron	7194128-7195467	545893	-	5'	SORCS2	7194265-7744554	protein_coding	4.37	-11.3	-6.93	intron	SORCS2_intron
4	47617598	47617695	98	1	0.015423	F(2,3)=22.71	R1	2	2	2	92.86	84.51	72.5	0.9167	0.9348	0.8438	0.8462	0.6957	0.7647	-222524	on_intron	47915862-47916880	299186	-	3'	CORIN	47596015-47840123	protein_coding	-8.35	-12.01	-20.36	intron	CORIN_intron
4	48491675	48491893	219	7	0.0249225	F(2,3)=16.08	R3	2	2	2	29.08	20.14	30.32	0.29	0.2913	0.1732	0.2227	0.3019	0.3038	377	-	48492118-48493589	-442	CpGI_shore	5'	ZAR1	48492269-48509084	protein_coding	-8.94	10.18	1.24	promoter	ZAR1_promoter
4	121978761	121978917	157	2	0.0435256	F(2,3)=10.62	R3	2	2	2	46.75	54.61	75	0.5072	0.4353	0.5079	0.5769	0.6923	0.8108	-15414	on_intron	122301568-122302290	323374	-	3'	NDNF	121956768-121994176	protein_coding	7.86	20.39	28.25	intron	NDNF_intron
4	178721305	178721418	114	2	0.0154049	F(2,3)=22.73	R2	2	2	2	95.69	96.85	84.93	0.9531	0.9615	0.9701	0.9667	0.8293	0.875	-71506	on_intron	178363240-178363708	358066	-	5'	RP11-389E17.1	178649911-178911904	protein_coding	1.16	-11.92	-10.76	intron	RP11-389E17.1_intron
4	184910448	184910649	202	6	0.00427533	F(2,3)=55.44	R2	2	2	2	76.3	80.15	69.89	0.7671	0.7609	0.8	0.8033	0.7143	0.6923	-136064	on_intron	184718264-184719754	192185	-	5'	STOX2	184774584-184938894	protein_coding	3.85	-10.26	-6.41	intron	STOX2_intron
5	687200	687370	171	6	0.023471	F(2,3)=16.80	R1	2	2	2	81.67	79.1	68.57	0.8077	0.8235	0.7714	0.8125	0.6739	0.7083	-6309	on_intron	692682-694377	7008	-	3'	TPPP	660883-693510	protein_coding	-2.57	-10.53	-13.1	intron	TPPP_intron
5	139249982	139250064	83	2	0.0393293	F(2,3)=11.47	R2	2	2	2	75.93	80.45	62.5	0.7467	0.7701	0.7778	0.8361	0.6	0.6667	-172901	on_intron	139486932-139487864	237801	-	3'	NRG2	139226364-139422884	protein_coding	4.52	-17.95	-13.43	intron	NRG2_intron
5	149494042	149494122	81	3	0.0278199	F(2,3)=14.84	R1	2	2	2	87.77	84.29	71.65	0.8779	0.8776	0.8378	0.8553	0.7416	0.6579	-41380	on_exon	149546028-149547223	53102	-	3'	PDGFRB	149493400-149535423	protein_coding	-3.48	-12.64	-16.12	exon	PDGFRB_exon
5	149788946	149789111	166	4	0.0162513	F(2,3)=21.88	R2	2	2	2	89.58	90.17	75.66	0.871	0.9224	0.8932	0.9084	0.7719	0.7451	-3545	on_intron	149828870-149829631	40521	-	3'	CD74	149781200-149792492	protein_coding	0.59	-14.51	-13.92	intron	CD74_intron
5	176294499	176294570	72	2	0.0133707	F(2,3)=25.13	R3	2	2	2	48.44	42.11	67.86	0.4667	0.5094	0.4462	0.3878	0.6964	0.6429	-57091	on_intron	176236737-176238081	57763	-	5'	UNC5A	176237478-176307897	protein_coding	-6.33	25.75	19.42	intron	UNC5A_intron
5	176759378	176759472	95	1	0.013565	F(2,3)=24.87	R1	2	2	2	19.05	15.79	1.89	0.1852	0.1944	0.1429	0.1765	0	0.05	-19474	on_intron	176778573-176779090	19619	-	3'	LMAN2	176758563-176778853	protein_coding	-3.26	-13.9	-17.16	intron	LMAN2_intron
5	179200596	179200780	185	1	0.0224278	F(2,3)=17.36	R1	2	2	2	100	100	88	1	1	1	1	0.8421	0.9032	-40928	on_intron	179159468-179160534	41129	-	5'	MAML1	179159851-179223512	protein_coding	0	-12	-12	intron	MAML1_intron
6	15512046	15512142	97	3	0.0272587	F(2,3)=15.06	R2	2	2	2	92.82	94.56	83	0.9121	0.9423	0.9462	0.9444	0.8519	0.8043	-266407	on_intron	15244878-15249213	267169	-	5'	JARID2	15245734-15522252	protein_coding	1.74	-11.56	-9.82	intron	JARID2_intron
6	16719868	16719930	63	1	0.0443286	F(2,3)=10.48	R1	2	2	2	79.55	74.19	62.5	0.8	0.7895	0.7222	0.7692	0.6667	0.5882	-41853	on_intron	16760179-16762985	43056	-	3'	ATXN1	16299343-16761722	protein_coding	-5.36	-11.69	-17.05	intron	ATXN1_intron
6	31791578	31791664	87	4	0.033456	F(2,3)=12.95	R2	2	2	2	68.91	78.22	52.74	0.6802	0.7043	0.7614	0.8291	0.4964	0.5938	3849	-	31795468-31797384	-3889	CpGI_shelf	5'	HSPA1B	31795512-31798031	protein_coding	9.31	-25.48	-16.17	promoter	HSPA1B_promoter
6	33284168	33284241	74	1	0.0342336	F(2,3)=12.73	R2	2	2	2	94.03	97.06	85.71	0.9211	0.9655	0.9649	1	0.8696	0.8421	-1550	on_exon	33290371-33291087	6847	-	3'	ZBTB22	33282183-33285719	protein_coding	3.03	-11.35	-8.32	exon	ZBTB22_exon
6	34459684	34459799	116	1	0.0277181	F(2,3)=14.88	R1	2	2	2	100	100	84.38	1	1	1	1	0.8	0.8824	-25882	on_intron	34433412-34434371	26273	-	5'	PACSIN1	34433916-34503006	protein_coding	0	-15.62	-15.62	intron	PACSIN1_intron
6	36930544	36930725	182	6	0.0273029	F(2,3)=15.04	R2	2	2	2	56.76	66.67	50.64	0.5843	0.5604	0.661	0.6707	0.4512	0.5261	-375413	intron_exon_boundary	36410434-36411139	520111	-	5'	PI16	36555311-36932613	protein_coding	9.91	-16.03	-6.12	boundary	PI16_boundary
6	105630001	105630090	90	1	0.0220778	F(2,3)=17.56	R1	2	2	2	88.37	86.15	70.83	0.9167	0.8421	0.8537	0.875	0.7143	0.7	2132	-	105627407-105628070	-2019	CpGI_shoreshelf	3'	POPDC3	105606155-105627870	protein_coding	-2.22	-15.32	-17.54	promoter	POPDC3_promoter
6	149772038	149772180	143	19	0.0395065	F(2,3)=11.43	R2	2	2	2	18.26	26.88	12.79	0.1878	0.171	0.2447	0.3242	0.1336	0.1179	-34158	on_intron	149813277-149813765	41586	-	3'	ZC3H12D	149768794-149806197	protein_coding	8.62	-14.09	-5.47	intron	ZC3H12D_intron
7	1855502	1855681	180	9	0.0393854	F(2,3)=11.46	R2	2	2	2	93.37	93.53	83.04	0.9601	0.9179	0.9374	0.9328	0.8554	0.8111	-417375	on_exon	2281363-2282105	426425	-	3'	MAD1L1	1855383-2272878	protein_coding	0.16	-10.49	-10.33	exon	MAD1L1_exon
7	2673573	2673775	203	3	0.0369892	F(2,3)=12.01	R2	2	2	2	34.62	40.45	18.52	0.3898	0.3099	0.3684	0.4458	0.2	0.1707	-2189	on_intron	2671157-2671937	2417	CpGI_shore	5'	TTYH3	2671585-2704436	protein_coding	5.83	-21.93	-16.1	intron	TTYH3_intron
7	2776233	2776356	124	5	0.00764604	F(2,3)=37.15	R2	2	2	2	61.1	69.36	50.63	0.6008	0.6207	0.7148	0.6667	0.5097	0.5	-107724	on_intron	2883289-2884314	107959	-	3'	GNA12	2767746-2883958	protein_coding	8.26	-18.73	-10.47	intron	GNA12_intron
7	6470800	6470884	85	3	0.0380171	F(2,3)=11.77	R2	2	2	2	88.52	96.7	86.55	0.9143	0.8705	0.96	0.9708	0.8478	0.8767	-53020	on_intron	6523065-6523897	53014	-	3'	DAGLB	6448757-6523821	protein_coding	8.18	-10.15	-1.97	intron	DAGLB_intron
7	30939794	30939848	55	1	0.0352638	F(2,3)=12.45	R3	2	2	2	73.79	66.67	79.22	0.7111	0.7586	0.6471	0.6809	0.8056	0.7805	-46837	on_intron	30810852-30811550	128943	-	5'	RP5-877J2.1	30893010-30963427	protein_coding	-7.12	12.55	5.43	intron	RP5-877J2.1_intron
7	44321457	44321591	135	1	0.00952716	F(2,3)=31.88	R3	2	2	2	74.68	67.82	80.28	0.7667	0.7347	0.6744	0.6818	0.8182	0.7959	-52718	on_intron	44529711-44530557	208967	-	3'	CAMK2B	44256749-44374176	protein_coding	-6.86	12.46	5.6	intron	CAMK2B_intron
7	50417791	50417856	66	3	0.00183729	F(2,3)=98.49	R3	2	2	2	68.47	60.15	71.77	0.6818	0.6889	0.6019	0.6	0.7128	0.7333	-74135	on_intron	50342896-50344519	74896	-	5'	IKZF1	50343720-50472799	protein_coding	-8.32	11.62	3.3	intron	IKZF1_intron
7	73743670	73743718	49	1	0.0460038	F(2,3)=10.18	R2	2	2	2	77.92	85.29	73.33	0.7647	0.8077	0.8333	0.8846	0.7407	0.7222	-39914	on_intron	73703459-73704228	40212	-	5'	CLIP2	73703803-73820273	protein_coding	7.37	-11.96	-4.59	intron	CLIP2_intron
7	74075633	74075731	99	1	0.0207491	F(2,3)=18.37	R1	2	2	2	43.95	42.58	31.96	0.4648	0.4186	0.4098	0.4362	0.32	0.3191	-3736	on_intron	74071548-74073078	4086	CpGI_shelf	5'	GTF2I	74071994-74175026	protein_coding	-1.37	-10.62	-11.99	intron	GTF2I_intron
7	78223736	78223866	131	1	0.0291209	F(2,3)=14.35	R2	2	2	2	87.4	94.02	83.33	0.8936	0.8625	0.9615	0.9231	0.8372	0.8298	-859153	on_intron	79082924-79083850	859985	-	3'	MAGI2	77646393-79082890	protein_coding	6.62	-10.69	-4.07	intron	MAGI2_intron
7	104649736	104649857	122	5	0.00489022	F(2,3)=50.56	R3	2	2	2	52.58	46.65	61.13	0.5167	0.5405	0.469	0.4626	0.6262	0.6	4770	-	104653120-104654966	-3383	CpGI_shelf	5'	MLL5	104654626-104754808	protein_coding	-5.93	14.48	8.55	promoter	MLL5_promoter
7	150746742	150746898	157	1	0.0380106	F(2,3)=11.77	R2	2	2	2	95	95.56	81.63	0.9167	0.9643	0.9333	0.9667	0.84	0.7917	-1518	on_intron	150725174-150726018	21569	-	5'	ACCN3	150745379-150749843	protein_coding	0.56	-13.93	-13.37	intron	ACCN3_intron
7	154235192	154235343	152	4	0.0155547	F(2,3)=22.57	R3	2	2	2	86.01	78.6	89.7	0.8395	0.8683	0.7625	0.7951	0.8958	0.8978	-651160	on_intron	153583318-153585666	651875	-	5'	DPP6	153584182-154685995	protein_coding	-7.41	11.1	3.69	intron	DPP6_intron
8	10536512	10536583	72	3	0.0368354	F(2,3)=12.05	R2	2	2	2	86.54	91.05	76.47	0.8953	0.8286	0.9013	0.9238	0.7544	0.7778	-6435	on_intron	10191941-10192620	344572	-	5'	C8orf74	10530147-10558103	protein_coding	4.51	-14.58	-10.07	intron	C8orf74_intron
8	19167363	19167564	202	3	0.032246	F(2,3)=13.31	R1	2	2	2	87.5	78.72	68.32	0.8571	0.8831	0.7447	0.8298	0.6829	0.6833	3565	-	19171000-19172056	-3636	CpGI_shelf	5'	SH2D4A	19171128-19253729	protein_coding	-8.78	-10.4	-19.18	promoter	SH2D4A_promoter
8	22598970	22599053	84	1	0.0422244	F(2,3)=10.87	R1	2	2	2	94.23	92.45	79.07	0.9583	0.9286	0.9429	0.8889	0.7692	0.8235	-258542	on_intron	22856635-22857728	258676	-	3'	PEBP4	22570769-22857513	protein_coding	-1.78	-13.38	-15.16	intron	PEBP4_intron
8	56787494	56787543	50	1	0.0311792	F(2,3)=13.64	R2	2	2	2	96.43	100	88.57	0.9714	0.9524	1	1	0.8696	0.9167	4830	-	56792116-56793325	-4621	-	5'	LYN	56792372-56923939	protein_coding	3.57	-11.43	-7.86	promoter	LYN_promoter
8	81679071	81679242	172	4	0.0269616	F(2,3)=15.18	R3	2	2	2	87.91	83.54	95.16	0.8644	0.9062	0.8352	0.8358	0.9672	0.9365	-107944	on_intron	82023856-82024483	345242	-	3'	ZNF704	81540686-81787016	protein_coding	-4.37	11.62	7.25	intron	ZNF704_intron
8	134580580	134580721	142	3	0.047794	F(2,3)=9.89	R3	2	2	2	74.7	69.39	82.32	0.7172	0.7662	0.7093	0.6818	0.8471	0.8021	-3602	on_intron	134581970-134584959	4239	CpGI_shore	3'	ST3GAL1	134467091-134584183	protein_coding	-5.31	12.93	7.62	intron	ST3GAL1_intron
8	139889896	139889979	84	6	0.00573354	F(2,3)=45.32	R2	2	2	2	86.71	89.2	77.01	0.8596	0.8759	0.8838	0.9101	0.7778	0.7634	-36352	on_intron	140475112-140475545	585567	-	3'	COL22A1	139600478-139926249	protein_coding	2.49	-12.19	-9.7	intron	COL22A1_intron
8	143849356	143849472	117	1	0.0196422	F(2,3)=19.10	R3	2	2	2	30.99	21.62	44	0.2979	0.3333	0.2308	0.1818	0.4667	0.4	-10283	on_intron	143908363-143909272	59801	-	3'	LYNX1	143845752-143859640	protein_coding	-9.37	22.38	13.01	intron	LYNX1_intron
9	34371187	34371248	62	8	0.0458428	F(2,3)=10.21	R1	2	2	2	93	85.51	73.96	0.9	0.9507	0.8257	0.9141	0.7481	0.7313	-5663	on_exon	34376501-34377187	5940	-	3'	KIAA1161	34366668-34376851	protein_coding	-7.49	-11.55	-19.04	exon	KIAA1161_exon
9	35846433	35846606	174	19	0.0450322	F(2,3)=10.35	R2	2	2	2	53.97	60.05	45.57	0.5593	0.5228	0.6088	0.5898	0.4185	0.4866	-32157	intron_exon_boundary	35791398-35791924	55036	-	5'	TMEM8B	35814448-35854844	protein_coding	6.08	-14.48	-8.4	boundary	TMEM8B_boundary
9	36875735	36875802	68	3	0.00330825	F(2,3)=66.06	R1	2	2	2	96.55	96.2	84.51	0.9792	0.9533	0.9627	0.9605	0.8395	0.8525	-158740	on_intron	37034136-37038341	162540	-	3'	PAX5	36833272-37034476	protein_coding	-0.35	-11.69	-12.04	intron	PAX5_intron
9	72819692	72819894	203	7	0.0238867	F(2,3)=16.59	R2	2	2	2	72.38	82.32	68.44	0.7131	0.735	0.8333	0.8033	0.71	0.6667	-161396	on_intron	72374409-72375103	445284	-	5'	MAMDC2	72658497-72841886	protein_coding	9.94	-13.88	-3.94	intron	MAMDC2_intron
9	78943064	78943107	44	1	0.0165382	F(2,3)=21.61	R3	2	2	2	92.68	89.66	100	0.92	0.9375	0.8824	0.9167	1	1	-437546	on_intron	78505231-78507120	437834	-	5'	PCSK5	78505560-78977255	protein_coding	-3.02	10.34	7.32	intron	PCSK5_intron
9	95895318	95895392	75	3	0.0424857	F(2,3)=10.82	R2	2	2	2	89.01	92.23	81.62	0.8765	0.901	0.9065	0.9419	0.8358	0.7971	-1251	on_intron	95896008-95897016	1625	CpGI_shore	3'	NINJ1	95883771-95896570	protein_coding	3.22	-10.61	-7.39	intron	NINJ1_intron
9	127015822	127015912	91	1	0.0449701	F(2,3)=10.36	R3	2	2	2	27.43	26.73	51.85	0.2667	0.2794	0.2542	0.2857	0.4516	0.6087	3974	-	126807511-126808181	208312	-	5'	NEK6	127019885-127115586	protein_coding	-0.7	25.12	24.42	promoter	NEK6_promoter
9	131684318	131684495	178	1	0.0209182	F(2,3)=18.26	R2	2	2	2	75.82	83.81	69.57	0.7333	0.7705	0.8684	0.8209	0.7	0.6923	-1320	exon_intron_boundary	131669883-131671092	14436	-	5'	PHYHD1	131683174-131704320	protein_coding	7.99	-14.24	-6.25	boundary	PHYHD1_boundary
9	133287087	133287226	140	1	1.72e-20	F(2,3)=22517998136850.00	R1	2	2	2	100	100	90	1	1	1	1	0.9	0.9	-258956	on_intron	133027738-133028563	259350	-	5'	HMCN2	133028269-133309510	protein_coding	0	-10	-10	intron	HMCN2_intron
9	133553766	133553821	56	1	0.0273012	F(2,3)=15.04	R3	2	2	2	80.49	79.63	94.23	0.8333	0.7647	0.7931	0.8	0.9286	0.9583	-13839	on_intron	133534535-133542409	19232	-	5'	PRDM12	133539981-133558368	protein_coding	-0.86	14.6	13.74	intron	PRDM12_intron
9	134377838	134377905	68	6	0.0103899	F(2,3)=30.00	R1	2	2	2	61.33	52.17	41.86	0.5941	0.6375	0.5143	0.5455	0.4059	0.4366	385	-	134377361-134378792	478	CpGI_core	5'	POMT1	134378289-134399193	protein_coding	-9.16	-10.31	-19.47	promoter	POMT1_promoter
9	136595353	136595456	104	2	0.0257809	F(2,3)=15.69	R2	2	2	2	87.33	95.74	85.37	0.8837	0.8594	0.967	0.94	0.8452	0.8718	-9723	on_intron	136758462-136758994	163539	-	3'	SARDH	136528682-136605077	protein_coding	8.41	-10.37	-1.96	intron	SARDH_intron
9	136937568	136937663	96	1	0.0160423	F(2,3)=22.08	R1	2	2	2	98.82	93.55	82.46	1	0.9773	0.9153	0.9706	0.8333	0.8148	3912	-	136931997-136933801	-3861	CpGI_shelf	3'	BRD3	136897963-136933657	protein_coding	-5.27	-11.09	-16.36	promoter	BRD3_promoter
9	137711996	137712050	55	3	0.0455137	F(2,3)=10.27	R3	2	2	2	91.76	87.21	98.25	0.9149	0.9211	0.8871	0.8333	1	0.963	-178429	on_exon	137533360-137534397	178637	-	5'	COL5A1	137533620-137736686	protein_coding	-4.55	11.04	6.49	exon	COL5A1_exon
9	139404917	139404987	71	1	0.0329959	F(2,3)=13.08	R3	2	2	2	86.36	77.78	90.62	0.84	0.8947	0.7879	0.75	0.9	0.9167	-35396	on_intron	139439042-139441532	36546	-	3'	NOTCH1	139388896-139440314	protein_coding	-8.58	12.84	4.26	intron	NOTCH1_intron
9	140206897	140206952	56	5	0.0291631	F(2,3)=14.33	R2	2	2	2	78.46	81.17	68.28	0.773	0.8148	0.7989	0.85	0.6719	0.6914	-110816	on_intron	140317161-140318663	111712	-	3'	EXD3	140201348-140317714	protein_coding	2.71	-12.89	-10.18	intron	EXD3_intron
10	14572181	14572375	195	1	0.0229174	F(2,3)=17.09	R3	2	2	2	96.49	89.09	100	1	0.9556	0.88	0.9	1	1	-244714	intron_exon_boundary	14879770-14881041	308667	-	3'	FAM107B	14560556-14816896	protein_coding	-7.4	10.91	3.51	boundary	FAM107B_boundary
10	17028321	17028479	159	1	0.0356415	F(2,3)=12.35	R2	2	2	2	93.44	93.75	76.19	0.9286	0.9394	0.9524	0.9259	0.7143	0.8095	-143508	on_intron	17243305-17243787	215309	-	3'	CUBN	16865963-17171830	protein_coding	0.31	-17.56	-17.25	intron	CUBN_intron
10	24706977	24707098	122	2	0.0222152	F(2,3)=17.48	R3	2	2	2	81.75	76.07	90.14	0.8	0.8387	0.7843	0.7424	0.8974	0.9062	-723422	on_intron	23983367-23984978	723611	-	5'	KIAA1217	23983675-24836772	protein_coding	-5.68	14.07	8.39	intron	KIAA1217_intron
10	27703150	27703335	186	9	0.00270368	F(2,3)=75.79	R2	2	2	2	38.64	45.53	27.78	0.3955	0.3769	0.4485	0.4615	0.2596	0.288	-146	-	27702369-27703378	44	CpGI_core	3'	PTCHD3	27687116-27703297	protein_coding	6.89	-17.75	-10.86	promoter	PTCHD3_promoter
10	68793825	68793976	152	1	0.0201489	F(2,3)=18.76	R3	2	2	2	96.55	89.55	100	0.975	0.9574	0.875	0.9143	1	1	-108211	on_intron	66813636-66814061	1980190	-	5'	LRRTM3	68685764-68859588	protein_coding	-7	10.45	3.45	intron	LRRTM3_intron
10	71660796	71660939	144	1	0.0182483	F(2,3)=20.14	R3	2	2	2	55.32	50	73.53	0.5556	0.5517	0.5556	0.4634	0.7333	0.7368	-99294	on_intron	71561303-71562876	99494	-	5'	COL13A1	71561644-71724031	protein_coding	-5.32	23.53	18.21	intron	COL13A1_intron
10	87743179	87743220	42	1	0.0384744	F(2,3)=11.66	R1	2	2	2	94.87	86.49	68.29	0.95	0.9474	0.9375	0.8095	0.6471	0.7083	-383070	on_intron	88122925-88127364	384145	-	3'	GRID1	87359312-88126250	protein_coding	-8.38	-18.2	-26.58	intron	GRID1_intron
10	98838554	98838633	80	4	0.0345843	F(2,3)=12.63	R2	2	2	2	88.42	89.81	77.97	0.8933	0.8758	0.8973	0.9	0.7589	0.8154	-213858	on_intron	99051935-99052490	213858	-	3'	ARHGAP19	98757795-99052413	protein_coding	1.39	-11.84	-10.45	intron	ARHGAP19_intron
10	108527407	108527543	137	3	0.0208885	F(2,3)=18.28	R3	2	2	2	85.64	81	92.35	0.8505	0.8636	0.8291	0.7831	0.9224	0.9254	-396884	on_intron	108923781-108924805	397263	-	3'	SORCS1	108336940-108924292	protein_coding	-4.64	11.35	6.71	intron	SORCS1_intron
10	126264702	126264851	150	2	0.0182909	F(2,3)=20.11	R3	2	2	2	80.95	75.2	86.25	0.8148	0.8039	0.7439	0.7674	0.878	0.8462	-114447	on_intron	126150244-126150899	114459	-	5'	LHPP	126150403-126306457	protein_coding	-5.75	11.05	5.3	intron	LHPP_intron
11	834466	834585	120	2	0.014298	F(2,3)=23.96	R2	2	2	2	77.98	82.29	66.67	0.7612	0.8095	0.8125	0.8438	0.6735	0.6585	-1741	intron_exon_boundary	829285-833558	5182	CpGI_shore	5'	CD151	832843-839831	protein_coding	4.31	-15.62	-11.31	boundary	CD151_boundary
11	1332016	1332095	80	2	0.0366002	F(2,3)=12.11	R2	2	2	2	59.39	66.67	50.94	0.6056	0.5851	0.6344	0.6961	0.4915	0.5319	1133	-	1330391-1331657	-437	CpGI_shore	3'	TOLLIP	1295601-1330884	protein_coding	7.28	-15.73	-8.45	promoter	TOLLIP_promoter
11	1774244	1774334	91	1	0.0495562	F(2,3)=9.62	R3	2	2	2	91.36	81.48	93.24	0.9459	0.8864	0.8333	0.7917	0.9333	0.9318	-10977	on_exon	1784806-1785553	11220	-	3'	CTSD	1773982-1785222	protein_coding	-9.88	11.76	1.88	exon	CTSD_exon
11	1959173	1959240	68	6	0.0336578	F(2,3)=12.89	R3	2	2	2	85.99	79.91	93.63	0.8553	0.8727	0.8113	0.7692	0.9625	0.9091	-18447	on_intron	1892038-1892556	67136	-	5'	TNNT3	1940792-1959936	protein_coding	-6.08	13.72	7.64	intron	TNNT3_intron
11	1987275	1987350	76	3	0.0380579	F(2,3)=11.76	R2	2	2	2	75.86	78.8	65.18	0.7379	0.7887	0.7975	0.7593	0.6406	0.6667	-18841	on_intron	1968077-1969057	19199	-	5'	MRPL23	1968508-2005752	protein_coding	2.94	-13.62	-10.68	intron	MRPL23_intron
11	2954750	2954823	74	3	0.047547	F(2,3)=9.93	R2	2	2	2	12.62	18.41	4.67	0.0932	0.1667	0.1897	0.1748	0.0526	0.0278	4066	-	2949789-2951756	-3066	CpGI_shelf	3'	PHLDA2	2949503-2950685	protein_coding	5.79	-13.74	-7.95	promoter	PHLDA2_promoter
11	3172933	3173109	177	8	0.0115807	F(2,3)=27.80	R2	2	2	2	68.04	72.89	62.83	0.6768	0.6822	0.7266	0.7303	0.6026	0.6377	-15035	on_intron	3224525-3225077	51969	-	3'	OSBPL5	3108346-3187969	protein_coding	4.85	-10.06	-5.21	intron	OSBPL5_intron
11	3830085	3830163	79	3	0.0153878	F(2,3)=22.75	R2	2	2	2	11.36	19.68	8.63	0.1258	0.1007	0.1847	0.2213	0.0857	0.087	-11208	on_intron	3818448-3819307	11638	-	5'	PGAP2	3818954-3847601	protein_coding	8.32	-11.05	-2.73	intron	PGAP2_intron
11	17800575	17800700	126	3	0.0405369	F(2,3)=11.21	R2	2	2	2	76.7	86.03	70.25	0.78	0.7619	0.9057	0.8313	0.725	0.6914	-44340	on_intron	17756057-17758286	44519	-	5'	KCNC1	17756359-17804602	protein_coding	9.33	-15.78	-6.45	intron	KCNC1_intron
11	62571402	62571495	94	4	0.0162928	F(2,3)=21.84	R1	2	2	2	68.27	64.58	48.72	0.7008	0.6639	0.6762	0.6092	0.4912	0.4762	-2371	exon_intron_boundary	62598680-62600064	28570	-	3'	NXF1	62559598-62573774	protein_coding	-3.69	-15.86	-19.55	boundary	NXF1_boundary
11	64497377	64497473	97	3	0.0434639	F(2,3)=10.63	R2	2	2	2	67.82	76.41	61.02	0.6667	0.6923	0.789	0.7326	0.5915	0.6383	-15550	on_intron	64509434-64513826	16354	-	3'	RASGRP2	64494383-64512928	protein_coding	8.59	-15.39	-6.8	intron	RASGRP2_intron
11	64757530	64757718	189	3	0.0452666	F(2,3)=10.31	R2	2	2	2	85.54	95.2	84.13	0.8235	0.8776	0.9722	0.9438	0.8214	0.8571	-6986	on_intron	64781451-64782385	24668	-	3'	BATF2	64755415-64764517	protein_coding	9.66	-11.07	-1.41	intron	BATF2_intron
11	70247298	70247437	140	3	0.0246252	F(2,3)=16.22	R2	2	2	2	76.32	80.46	69.74	0.7821	0.7432	0.798	0.8133	0.7083	0.6875	-2926	on_intron	70244230-70245001	3069	CpGI_shelf	5'	CTTN	70244510-70282690	protein_coding	4.14	-10.72	-6.58	intron	CTTN_intron
11	70397456	70397616	161	6	0.0185027	F(2,3)=19.94	R2	2	2	2	82.41	90	78	0.8462	0.8146	0.9065	0.8932	0.7976	0.7672	-566166	on_intron	70962174-70964161	566546	-	3'	SHANK2	70313961-70963623	protein_coding	7.59	-12	-4.41	intron	SHANK2_intron
11	74662577	74662778	202	7	0.0222721	F(2,3)=17.45	R3	2	2	2	89.74	85.71	97.35	0.8727	0.9141	0.8407	0.867	0.9818	0.9675	-2485	on_intron	74659932-74660373	2646	CpGI_shelf	5'	SPCS2	74660292-74690076	protein_coding	-4.03	11.64	7.61	intron	SPCS2_intron
11	119988053	119988100	48	1	0.04057	F(2,3)=11.20	R3	2	2	2	85.42	85.53	95.56	0.8261	0.88	0.8548	0.8571	0.9643	0.9412	-68183	on_intron	120081488-120082345	94246	-	3'	TRIM29	119981983-120056237	protein_coding	0.11	10.03	10.14	intron	TRIM29_intron
12	3106639	3106808	170	1	0.0406396	F(2,3)=11.19	R3	2	2	2	71.6	65.62	77.03	0.6957	0.7429	0.6429	0.675	0.7727	0.7667	-38311	on_intron	3067961-3069444	38679	-	5'	TEAD4	3068496-3149839	protein_coding	-5.98	11.41	5.43	intron	TEAD4_intron
12	3359995	3360070	76	2	0.0452608	F(2,3)=10.31	R2	2	2	2	70.08	77.57	57.14	0.6974	0.7059	0.8116	0.7105	0.5645	0.5833	-173548	on_intron	3186012-3186968	173984	-	5'	TSPAN9	3186521-3395730	protein_coding	7.49	-20.43	-12.94	intron	TSPAN9_intron
12	6882813	6882883	71	5	0.0199999	F(2,3)=18.86	R2	2	2	2	22.29	23.67	13.39	0.2105	0.2384	0.2268	0.2564	0.1259	0.1458	-1204	intron_exon_boundary	6875447-6876923	7367	-	5'	LAG3	6881678-6887621	protein_coding	1.38	-10.28	-8.9	boundary	LAG3_boundary
12	15496913	15497047	135	3	0.0180999	F(2,3)=20.26	R2	2	2	2	92.67	97.56	87.1	0.9359	0.9167	0.973	0.9778	0.8889	0.8542	-4695	on_intron	15941719-15942740	445694	-	3'	RERG	15260717-15501609	protein_coding	4.89	-10.46	-5.57	intron	RERG_intron
12	39298431	39298575	145	7	0.0157315	F(2,3)=22.39	R2	2	2	2	34.68	39.2	22.59	0.3416	0.3539	0.3652	0.4247	0.2178	0.236	-2800	on_intron	39538384-39539500	240926	-	3'	CPNE8	39040624-39301232	protein_coding	4.52	-16.61	-12.09	intron	CPNE8_intron
12	54576379	54576458	80	1	0.0287972	F(2,3)=14.47	R2	2	2	2	93.75	96.04	81.43	0.9077	0.9683	0.9434	0.9792	0.8095	0.8214	-6398	exon_intron_boundary	54611596-54612038	35581	-	3'	SMUG1	54558529-54582778	protein_coding	2.29	-14.61	-12.32	boundary	SMUG1_boundary
12	56222814	56222924	111	3	0.0180529	F(2,3)=20.30	R2	2	2	2	23.9	27.82	14.53	0.265	0.2239	0.2953	0.2621	0.1489	0.1412	-1793	on_intron	56320740-56321628	98705	-	3'	DNAJC14	56214744-56224608	protein_coding	3.92	-13.29	-9.37	intron	DNAJC14_intron
12	57550666	57550775	110	3	0.0203038	F(2,3)=18.65	R2	2	2	2	32.59	38.61	26.97	0.311	0.3491	0.3911	0.375	0.2772	0.2549	-28498	on_intron	57521525-57522159	29142	-	5'	LRP1	57522276-57607134	protein_coding	6.02	-11.64	-5.62	intron	LRP1_intron
12	103696020	103696122	103	5	0.00588797	F(2,3)=44.50	R2	2	2	2	17.11	22.01	10.51	0.1812	0.1611	0.2143	0.2278	0.1	0.1165	-193728	on_intron	103889149-103889843	193722	-	3'	C12orf42	103631369-103889749	protein_coding	4.9	-11.5	-6.6	intron	C12orf42_intron
12	117478494	117478601	108	5	0.0430404	F(2,3)=10.71	R2	2	2	2	86.85	90.07	79.88	0.875	0.862	0.9012	0.9	0.7716	0.8253	-58789	on_intron	117536291-117537421	58821	-	3'	TESC	117476728-117537284	protein_coding	3.22	-10.19	-6.97	intron	TESC_intron
12	120782140	120782232	93	1	0.0464834	F(2,3)=10.10	R1	2	2	2	95	88.51	78.18	0.9444	0.9583	0.8571	0.9355	0.8077	0.7586	-24842	on_intron	120805789-120807359	25128	-	3'	MSI1	120779133-120806983	protein_coding	-6.49	-10.33	-16.82	intron	MSI1_intron
12	122515633	122515700	68	4	0.0182162	F(2,3)=20.17	R2	2	2	2	80.56	86.31	67	0.8276	0.7564	0.8564	0.8852	0.6769	0.6575	929	-	122516194-122517207	-560	CpGI_shore	5'	MLXIP	122516628-122629266	protein_coding	5.75	-19.31	-13.56	promoter	MLXIP_promoter
12	131528903	131528977	75	3	0.00175257	F(2,3)=101.69	R3	2	2	2	82.35	85.35	96.75	0.8235	0.8235	0.8582	0.8421	0.9747	0.9545	-90524	on_intron	131389264-131389825	139640	-	5'	GPR133	131438452-131626014	protein_coding	3	11.4	14.4	intron	GPR133_intron
12	132859820	132859872	53	2	0.0303979	F(2,3)=13.90	R1	2	2	2	59.84	55.48	42.86	0.5758	0.625	0.5312	0.6	0.4308	0.425	-46114	on_intron	132905450-132906576	46705	-	3'	GALNT9	132680924-132905935	protein_coding	-4.36	-12.62	-16.98	intron	GALNT9_intron
12	133813087	133813286	200	6	0.0174953	F(2,3)=20.76	R2	2	2	2	78.84	82.21	71.09	0.8133	0.7798	0.8381	0.8135	0.6974	0.7185	407	-	133812218-133813102	-183	CpGI_coreshore	3'	AC226150.2	133794898-133812681	protein_coding	3.37	-11.12	-7.75	promoter	AC226150.2_promoter
13	37453530	37453640	111	10	0.0389668	F(2,3)=11.55	R1	2	2	2	91.59	89.29	79.27	0.9226	0.9087	0.8769	0.9279	0.7778	0.8172	-41371	on_exon	37573274-37575503	121864	-	3'	SMAD9	37418968-37494902	protein_coding	-2.3	-10.02	-12.32	exon	SMAD9_exon
13	38325241	38325361	121	3	0.00143333	F(2,3)=116.49	R2	2	2	2	89.57	92.77	78.67	0.8889	0.9027	0.9217	0.9398	0.7843	0.7917	-119320	on_intron	38923958-38924413	599053	-	3'	TRPC4	38210773-38444562	protein_coding	3.2	-14.1	-10.9	intron	TRPC4_intron
13	110939920	110939981	62	1	0.0384429	F(2,3)=11.67	R3	2	2	2	73.61	74.63	89.36	0.6944	0.7778	0.74	0.7647	0.8857	0.9167	-19575	on_intron	110958892-110960590	20610	-	3'	COL4A1	110801311-110959496	protein_coding	1.02	14.73	15.75	intron	COL4A1_intron
13	113714345	113714453	109	4	0.0259419	F(2,3)=15.62	R3	2	2	2	86.78	77.72	96.25	0.9036	0.8491	0.7474	0.8037	0.95	0.97	-165760	on_intron	113548364-113549127	165982	-	5'	MCF2L	113548692-113754053	protein_coding	-9.06	18.53	9.47	intron	MCF2L_intron
13	113798574	113798613	40	1	0.024713	F(2,3)=16.18	R1	2	2	2	88.57	86.36	71.05	0.9211	0.8438	0.8679	0.8462	0.7143	0.7	-21484	on_intron	113761567-113765534	37008	-	5'	F10	113777128-113803843	protein_coding	-2.21	-15.31	-17.52	intron	F10_intron
14	59830404	59830536	133	1	0.0442486	F(2,3)=10.49	R1	2	2	2	95.41	94.57	80.46	0.9333	0.962	0.9062	0.9667	0.775	0.8298	-175171	on_intron	59654631-59656330	175774	-	5'	DAAM1	59655364-59838123	protein_coding	-0.84	-14.11	-14.95	intron	DAAM1_intron
14	64733892	64734025	134	1	0.0386159	F(2,3)=11.63	R3	2	2	2	91.07	87.88	100	0.9167	0.9062	0.8571	0.9167	1	1	-70937	on_intron	64805110-64805785	71761	-	3'	ESR2	64550950-64804830	protein_coding	-3.19	12.12	8.93	intron	ESR2_intron
14	76090319	76090425	107	5	0.025183	F(2,3)=15.96	R2	2	2	2	79.32	84.26	71.16	0.8127	0.7809	0.8281	0.8566	0.728	0.6864	-45464	on_intron	76044591-76045102	45729	-	5'	FLVCR2	76044960-76129557	protein_coding	4.94	-13.1	-8.16	intron	FLVCR2_intron
14	94523386	94523558	173	1	0.0238003	F(2,3)=16.63	R3	2	2	2	59.26	55.26	85.71	0.5455	0.625	0.5294	0.5714	0.9091	0.8	-24204	on_exon	94546936-94547665	24108	-	3'	DDX24	94517266-94547591	protein_coding	-4	30.45	26.45	exon	DDX24_exon
14	104196079	104196158	80	3	0.0345355	F(2,3)=12.64	R2	2	2	2	77.02	84.77	73.72	0.7557	0.7885	0.8571	0.8295	0.7311	0.7568	-14090	intron_exon_boundary	104181256-104182952	14824	-	5'	ZFYVE21	104182067-104200005	protein_coding	7.75	-11.05	-3.3	boundary	ZFYVE21_boundary
14	105167360	105167413	54	4	0.0275101	F(2,3)=14.96	R2	2	2	2	86.13	86.8	71.55	0.8793	0.8246	0.8718	0.8537	0.697	0.74	-11469	on_intron	105155521-105156573	11840	-	5'	INF2	105155943-105185942	protein_coding	0.67	-15.25	-14.58	intron	INF2_intron
14	105950662	105950731	70	2	0.00270133	F(2,3)=75.83	R3	2	2	2	92.77	83.06	97.53	0.9375	0.9143	0.8354	0.8222	0.98	0.9677	1924	-	105952604-105954296	-1941	CpGI_shore	5'	CRIP1	105952654-105955284	protein_coding	-9.71	14.47	4.76	promoter	CRIP1_promoter
15	23931943	23932079	137	6	0.0142813	F(2,3)=23.98	R2	2	2	2	41.25	49.67	34.26	0.3953	0.4225	0.4839	0.5076	0.3216	0.3625	-506	on_exon	23931560-23932627	549	CpGI_core	3'	NDN	23930565-23932450	protein_coding	8.42	-15.41	-6.99	promoter	NDN_promoter
15	29395940	29396070	131	10	0.0292012	F(2,3)=14.32	R2	2	2	2	15.29	24.3	13.49	0.1372	0.1614	0.2347	0.2484	0.1121	0.1573	-266440	on_intron	29094661-29095680	301280	-	5'	APBA2	29129629-29410518	protein_coding	9.01	-10.81	-1.8	intron	APBA2_intron
15	64444915	64444969	55	2	0.0487692	F(2,3)=9.74	R3	2	2	2	13.21	7.09	25.26	0.129	0.1364	0.0787	0.0526	0.2	0.3	-1054	exon_intron_boundary	64443588-64444821	1328	CpGI_shore	5'	SNX22	64443914-64449680	protein_coding	-6.12	18.17	12.05	boundary	SNX22_boundary
15	68637894	68637962	69	1	0.0376467	F(2,3)=11.85	R1	2	2	2	97.1	95.08	84.91	1	0.9524	0.9706	0.9259	0.84	0.8571	-86607	on_intron	68723368-68724691	86730	-	3'	ITGA11	68594050-68724502	protein_coding	-2.02	-10.17	-12.19	intron	ITGA11_intron
15	75146648	75146714	67	2	0.019255	F(2,3)=19.38	R3	2	2	2	97.44	87.6	98.9	0.9667	0.9792	0.8955	0.8519	0.9804	1	-19070	on_intron	75165374-75165903	19190	-	3'	SCAMP2	75136071-75165719	protein_coding	-9.84	11.3	1.46	intron	SCAMP2_intron
15	79123441	79123488	48	5	0.0478684	F(2,3)=9.88	R1	2	2	2	16.48	14.83	4.05	0.1685	0.1579	0.1272	0.2022	0.0352	0.05	-20658	on_intron	79102716-79104628	20726	-	5'	MORF4L1	79102829-79190475	protein_coding	-1.65	-10.78	-12.43	intron	MORF4L1_intron
15	84370721	84370933	213	1	0.0246366	F(2,3)=16.22	R3	2	2	2	85.71	76.77	89.61	0.8261	0.8704	0.7742	0.7647	0.92	0.8846	-48094	on_intron	84322323-84323771	48399	-	5'	ADAMTSL3	84322838-84708594	protein_coding	-8.94	12.84	3.9	intron	ADAMTSL3_intron
15	85789436	85789563	128	1	0.0100108	F(2,3)=30.79	R3	2	2	2	95.12	86.84	100	0.9231	0.9643	0.8667	0.8696	1	1	-11745	on_intron	85777125-85778138	12312	-	5'	AKAP13	85777817-86292586	protein_coding	-8.28	13.16	4.88	intron	AKAP13_intron
15	88630576	88630703	128	2	0.00351212	F(2,3)=63.42	R1	2	2	2	59.78	51.55	30.23	0.6304	0.5652	0.52	0.5106	0.3061	0.2973	-169422	on_intron	88798655-88801017	170315	-	3'	NTRK3	88402982-88799999	protein_coding	-8.23	-21.32	-29.55	intron	NTRK3_intron
15	93187589	93187728	140	1	0.0180948	F(2,3)=20.26	R3	2	2	2	43.14	46	73.68	0.5	0.4054	0.4375	0.4706	0.7	0.7778	-165524	on_intron	93425774-93426751	239024	-	3'	FAM174B	93160673-93353114	protein_coding	2.86	27.68	30.54	intron	FAM174B_intron
15	100651250	100651398	149	2	0.0433373	F(2,3)=10.66	R3	2	2	2	75.86	70.27	81.74	0.7805	0.7467	0.6949	0.7115	0.7925	0.8387	-230959	on_intron	100880958-100882438	231041	-	3'	ADAMTS17	100511794-100882210	protein_coding	-5.59	11.47	5.88	intron	ADAMTS17_intron
15	101816614	101816795	182	5	0.0181792	F(2,3)=20.20	R3	2	2	2	40.68	41.92	53.85	0.4098	0.4057	0.3986	0.4406	0.5682	0.5261	-1090	intron_exon_boundary	101817247-101817915	1121	CpGI_shore	3'	SELS	101811022-101817705	protein_coding	1.24	11.93	13.17	boundary	SELS_boundary
16	773998	774071	74	1	0.0438889	F(2,3)=10.56	R1	2	2	2	94.95	89.22	78.33	0.9545	0.9455	0.9388	0.8491	0.7895	0.7727	-2955	on_intron	776637-779417	5347	CpGI_shelf	3'	CCDC78	772582-776954	protein_coding	-5.73	-10.89	-16.62	intron	CCDC78_intron
16	4290374	4290508	135	2	0.00647055	F(2,3)=41.70	R1	2	2	2	69	67.03	53.8	0.7164	0.6767	0.6579	0.6789	0.5342	0.5412	-1706	on_intron	4303026-4304225	13718	-	3'	SRL	4239377-4292081	protein_coding	-1.97	-13.23	-15.2	intron	SRL_intron
16	7306897	7307081	185	4	0.0401929	F(2,3)=11.28	R3	2	2	2	78.63	70.29	81.03	0.7976	0.78	0.7128	0.6978	0.8462	0.7903	-1237985	on_intron	6068915-6070401	1237983	-	5'	RBFOX1	6069095-7763340	protein_coding	-8.34	10.74	2.4	intron	RBFOX1_intron
16	8807466	8807570	105	1	0.00918309	F(2,3)=32.71	R2	2	2	2	95.56	100	87.5	0.9524	0.9583	1	1	0.8571	0.8947	-39147	on_intron	8164550-8165367	642917	-	5'	ABAT	8768422-8878432	protein_coding	4.44	-12.5	-8.06	intron	ABAT_intron
16	14766485	14766601	117	1	0.00873092	F(2,3)=33.88	R1	2	2	2	95.83	93.02	80	0.9655	0.9535	0.9535	0.907	0.8077	0.7917	-61158	on_exon	14836125-14836777	70177	-	3'	PLA2G10	14766402-14827644	protein_coding	-2.81	-13.02	-15.83	exon	PLA2G10_exon
16	15952459	15952620	162	3	0.0303663	F(2,3)=13.91	R2	2	2	2	37.82	44.6	25.66	0.3846	0.3731	0.4795	0.4091	0.2222	0.2794	1570	-	15950840-15951266	-1353	CpGI_shore	3'	MYH11	15796992-15950890	protein_coding	6.78	-18.94	-12.16	promoter	MYH11_promoter
16	22228204	22228374	171	3	0.0381691	F(2,3)=11.73	R2	2	2	2	75.19	77.85	59.52	0.8163	0.7143	0.7701	0.7903	0.5926	0.5972	-10757	on_intron	22217300-22218090	10905	-	5'	EEF2K	22217616-22297954	protein_coding	2.66	-18.33	-15.67	intron	EEF2K_intron
16	28958344	28958464	121	1	0.0299241	F(2,3)=14.06	R1	2	2	2	97.92	96.83	83.78	1	0.9655	1	0.9355	0.8333	0.8421	3852	-	28961461-28962791	-3116	CpGI_shelf	5'	NFATC2IP	28962315-28978418	protein_coding	-1.09	-13.05	-14.14	promoter	NFATC2IP_promoter
16	29409055	29409198	144	1	0.012021	F(2,3)=27.08	R2	2	2	2	83.33	88.42	77.11	0.8308	0.8378	0.8696	0.898	0.7838	0.7609	-6294	on_intron	29465354-29467143	57946	-	3'	RP11-231C14.2	29392675-29415350	protein_coding	5.09	-11.31	-6.22	intron	RP11-231C14.2_intron
16	30409121	30409174	54	2	0.040073	F(2,3)=11.31	R3	2	2	2	85.39	80.33	96.63	0.8704	0.8286	0.8144	0.76	0.9836	0.9286	-19746	on_exon	30389036-30390631	20086	-	5'	ZNF48	30389427-30411429	protein_coding	-5.06	16.3	11.24	exon	ZNF48_exon
16	30994531	30994654	124	2	0.0063029	F(2,3)=42.46	R3	2	2	2	87.06	79.8	92.5	0.8851	0.8596	0.7979	0.7981	0.9155	0.9388	-26038	on_intron	30968426-30969815	26106	-	5'	SETD1A	30968615-30995985	protein_coding	-7.26	12.7	5.44	intron	SETD1A_intron
16	31021014	31021131	118	3	0.00574588	F(2,3)=45.26	R3	2	2	2	81.82	75.56	85.67	0.8086	0.8255	0.7644	0.7461	0.8523	0.8609	-809	on_intron	31021770-31022373	1243	CpGI_shore	3'	STX1B	31000577-31021824	protein_coding	-6.26	10.11	3.85	promoter	STX1B_promoter
16	46932127	46932317	191	6	0.0258748	F(2,3)=15.65	R3	2	2	2	61.85	63.1	75.89	0.6377	0.6058	0.6429	0.618	0.7308	0.7833	-14026	on_intron	46917777-46918957	14351	-	5'	GPT2	46918290-46965201	protein_coding	1.25	12.79	14.04	intron	GPT2_intron
16	66879854	66879957	104	4	0.00888872	F(2,3)=33.46	R1	2	2	2	72.9	72.69	60.91	0.7462	0.7167	0.7368	0.71	0.6071	0.614	-1674	on_intron	66878173-66879072	1682	CpGI_shore	5'	CA7	66878282-66888056	protein_coding	-0.21	-11.78	-11.99	intron	CA7_intron
16	67144875	67145011	137	7	0.0464879	F(2,3)=10.10	R2	2	2	2	74.01	78.47	66.67	0.7358	0.7456	0.8102	0.7518	0.6596	0.678	-1095	on_intron	67143283-67144335	1593	CpGI_shore	5'	C16orf70	67143915-67182442	protein_coding	4.46	-11.8	-7.34	intron	C16orf70_intron
16	67431921	67431988	68	4	0.0486551	F(2,3)=9.75	R2	2	2	2	91.98	94.67	84.39	0.9048	0.9419	0.943	0.9583	0.8333	0.8723	-18455	on_intron	67449937-67450472	18485	-	3'	ZDHHC1	67428322-67450377	protein_coding	2.69	-10.28	-7.59	intron	ZDHHC1_intron
16	74805941	74806023	83	3	0.0496148	F(2,3)=9.61	R3	2	2	2	53.8	46.15	59.34	0.5647	0.5152	0.4767	0.4082	0.5965	0.5882	-2788	on_intron	74808314-74809092	3070	CpGI_shelf	3'	FA2H	74746853-74808730	protein_coding	-7.65	13.19	5.54	intron	FA2H_intron
16	81870067	81870201	135	2	0.0213544	F(2,3)=17.99	R2	2	2	2	85.16	86.27	75.9	0.8438	0.8594	0.8462	0.8919	0.7576	0.76	-57293	on_intron	81812485-81813707	57583	-	5'	PLCG2	81812907-81991898	protein_coding	1.11	-10.37	-9.26	intron	PLCG2_intron
16	89703118	89703197	80	1	0.0295784	F(2,3)=14.18	R3	2	2	2	82	79.71	92.68	0.8095	0.8276	0.7857	0.8148	0.9	0.9524	-23480	on_intron	89653419-89654692	49700	-	5'	DPEP1	89679716-89704864	protein_coding	-2.29	12.97	10.68	intron	DPEP1_intron
17	935455	935543	89	2	0.00236703	F(2,3)=82.95	R1	2	2	2	86.05	83.48	71.63	0.8488	0.8682	0.8387	0.83	0.725	0.7049	-155160	on_intron	1106365-1107726	172184	-	3'	ABR	906758-1090616	protein_coding	-2.57	-11.85	-14.42	intron	ABR_intron
17	2860624	2860717	94	3	0.0418017	F(2,3)=10.95	R3	2	2	2	92.98	83.19	94.44	0.9583	0.9091	0.832	0.8318	0.925	0.9688	-160984	on_intron	2679748-2680512	180877	-	5'	RAP1GAP2	2699732-2941034	protein_coding	-9.79	11.25	1.46	intron	RAP1GAP2_intron
17	3591371	3591495	125	3	0.0484928	F(2,3)=9.78	R3	2	2	2	47.67	39.65	50.41	0.5	0.4526	0.3852	0.413	0.5167	0.4918	-8326	exon_intron_boundary	3626925-3627839	36345	-	3'	P2RX5	3575748-3599698	protein_coding	-8.02	10.76	2.74	boundary	P2RX5_boundary
17	11729870	11729935	66	1	0.0448486	F(2,3)=10.38	R2	2	2	2	89.13	93.33	77.78	0.8571	0.92	0.9545	0.913	0.8	0.7619	-228186	on_intron	11501632-11502328	228239	-	5'	DNAH9	11501748-11873485	protein_coding	4.2	-15.55	-11.35	intron	DNAH9_intron
17	12864773	12864907	135	4	0.0226355	F(2,3)=17.25	R2	2	2	2	90.61	94.17	83.66	0.9202	0.8904	0.9427	0.9403	0.8529	0.82	-172077	on_intron	12692738-12693690	172036	-	5'	ARHGAP44	12692829-12894960	protein_coding	3.56	-10.51	-6.95	intron	ARHGAP44_intron
17	17415403	17415525	123	1	0.00668015	F(2,3)=40.79	R1	2	2	2	57.14	53.33	29.09	0.5682	0.5758	0.5333	0.5333	0.3235	0.2381	-79618	on_intron	17494599-17495505	79981	-	3'	PEMT	17408877-17495022	protein_coding	-3.81	-24.24	-28.05	intron	PEMT_intron
17	19551136	19551213	78	1	0.00266157	F(2,3)=76.60	R1	2	2	2	73.91	66.67	42.86	0.7059	0.7586	0.6562	0.6875	0.4375	0.4211	247	-	19551345-19552483	-208	CpGI_shore	5'	ALDH3A2	19551459-19580909	protein_coding	-7.24	-23.81	-31.05	promoter	ALDH3A2_promoter
17	27905379	27905479	101	2	0.0396796	F(2,3)=11.39	R2	2	2	2	86.93	92.98	74.31	0.9091	0.8154	0.9189	0.95	0.75	0.7317	-11265	exon_intron_boundary	27915719-27921105	15627	-	3'	GIT1	27900487-27916645	protein_coding	6.05	-18.67	-12.62	boundary	GIT1_boundary
17	36665066	36665134	69	1	0.00856807	F(2,3)=34.32	R3	2	2	2	95.92	86.05	100	0.9667	0.9474	0.8462	0.8824	1	1	-80413	on_intron	36584421-36585453	80646	-	5'	ARHGAP23	36584720-36668628	protein_coding	-9.87	13.95	4.08	intron	ARHGAP23_intron
17	36766646	36766715	70	1	0.0105077	F(2,3)=29.77	R2	2	2	2	37.89	42.68	27.69	0.4048	0.3585	0.4259	0.4286	0.2727	0.2857	4464	-	36761729-36763118	-3596	CpGI_shelf	3'	SRCIN1	36686259-36762183	protein_coding	4.79	-14.99	-10.2	promoter	SRCIN1_promoter
17	37969211	37969278	68	4	0.0104863	F(2,3)=29.81	R3	2	2	2	81.53	75.21	96.77	0.8415	0.7867	0.7647	0.7188	0.9767	0.96	-51229	on_intron	38024146-38024637	55360	-	3'	IKZF3	37913968-38020441	protein_coding	-6.32	21.56	15.24	intron	IKZF3_intron
17	44879929	44880097	169	1	0.0153109	F(2,3)=22.83	R1	2	2	2	100	100	90	1	1	1	1	0.8824	0.9231	-16152	on_intron	44895801-44897025	16929	-	3'	WNT3	44841694-44896082	protein_coding	0	-10	-10	intron	WNT3_intron
17	65361160	65361223	64	5	0.00722817	F(2,3)=38.62	R1	2	2	2	73.36	69.49	59.19	0.7233	0.7636	0.697	0.6867	0.5887	0.5976	-1582	on_intron	65362344-65362837	1615	CpGI_shore	3'	PSMD12	65334032-65362743	protein_coding	-3.87	-10.3	-14.17	intron	PSMD12_intron
17	72272298	72272392	95	2	0.0123675	F(2,3)=26.55	R2	2	2	2	84.05	91.93	76.32	0.863	0.8222	0.9307	0.9	0.7619	0.7647	-2005	on_intron	72208475-72210290	63824	-	5'	DNAI2	72270386-72311022	protein_coding	7.88	-15.61	-7.73	intron	DNAI2_intron
17	72439270	72439329	60	3	0.0460838	F(2,3)=10.17	R2	2	2	2	16.45	24.74	12.3	0.1633	0.1667	0.26	0.2045	0.1143	0.1346	-12276	on_intron	72426784-72428977	12487	-	5'	GPRC5C	72427052-72446719	protein_coding	8.29	-12.44	-4.15	intron	GPRC5C_intron
17	74522171	74522304	134	6	0.0222055	F(2,3)=17.49	R3	2	2	2	82.99	82.14	92.59	0.8269	0.8333	0.8145	0.8333	0.9464	0.9038	1568	-	74496993-74497632	25179	-	5'	PRCD	74523871-74541458	protein_coding	-0.85	10.45	9.6	promoter	PRCD_promoter
17	78398477	78398610	134	6	0.0469103	F(2,3)=10.03	R3	2	2	2	77.83	75.27	90.7	0.812	0.7419	0.7457	0.7647	0.934	0.8807	-9644	on_intron	78388438-78390025	10040	-	5'	ENDOV	78388965-78411886	protein_coding	-2.56	15.43	12.87	intron	ENDOV_intron
18	18883435	18883614	180	1	0.000178748	F(2,3)=471.21	R2	2	2	2	91.53	95.24	76.56	0.913	0.9167	0.96	0.9492	0.7727	0.7619	-61410	on_intron	18821384-18823349	62052	-	5'	GREB1L	18822203-19102791	protein_coding	3.71	-18.68	-14.97	intron	GREB1L_intron
18	40696075	40696163	89	1	0.00829806	F(2,3)=35.10	R3	2	2	2	85.96	78.95	100	0.8788	0.8333	0.7778	0.8182	1	1	419	-	42258984-42260795	1564633	-	3'	RIT2	40323192-40695657	protein_coding	-7.01	21.05	14.04	promoter	RIT2_promoter
18	43986600	43986692	93	1	0.0171954	F(2,3)=21.02	R3	2	2	2	33.33	34.43	54	0.3235	0.3409	0.3824	0.2963	0.5429	0.5333	-72504	on_intron	43913346-43914477	73255	-	5'	RNF165	43914187-44040783	protein_coding	1.1	19.57	20.67	intron	RNF165_intron
18	72224747	72224818	72	1	0.0271053	F(2,3)=15.12	R1	2	2	2	100	100	87.5	1	1	1	1	0.8462	0.9091	-23142	on_intron	72162936-72164039	61812	-	5'	CNDP1	72201675-72252261	protein_coding	0	-12.5	-12.5	intron	CNDP1_intron
18	77938024	77938217	194	5	0.0233143	F(2,3)=16.88	R3	2	2	2	81.2	72.85	93.48	0.8545	0.7742	0.7326	0.7231	0.96	0.9205	-67404	on_intron	78004029-78005671	67455	-	3'	PARD6G	77915115-78005429	protein_coding	-8.35	20.63	12.28	intron	PARD6G_intron
19	837656	837856	201	4	0.033916	F(2,3)=12.82	R2	2	2	2	93.46	97.22	86.27	0.913	0.9524	0.9851	0.9512	0.8627	0.8627	3130	-	834416-835524	3241	CpGI_shelf	5'	PRTN3	840985-848180	protein_coding	3.76	-10.95	-7.19	promoter	PRTN3_promoter
19	1135994	1136089	96	5	0.0222308	F(2,3)=17.47	R2	2	2	2	88.58	90.3	76.99	0.8938	0.8813	0.8763	0.9314	0.7573	0.7805	-38287	on_intron	1173241-1174427	38339	-	3'	SBNO2	1107634-1174282	protein_coding	1.72	-13.31	-11.59	intron	SBNO2_intron
19	1242415	1242478	64	5	0.0379509	F(2,3)=11.78	R3	2	2	2	77.97	70.27	84.68	0.7712	0.7952	0.72	0.6383	0.8415	0.8571	-728	intron_exon_boundary	1226491-1251179	15925	CpGI_core	5'	ATP5D	1241749-1244823	protein_coding	-7.7	14.41	6.71	promoter	ATP5D_promoter
19	1857565	1857685	121	3	0.00865651	F(2,3)=34.08	R2	2	2	2	21.85	25.74	11.72	0.2262	0.2102	0.2733	0.241	0.1061	0.129	-5998	on_intron	1862257-1864942	7258	-	3'	KLF16	1852399-1863564	protein_coding	3.89	-14.02	-10.13	intron	KLF16_intron
19	2253992	2254119	128	6	0.0157396	F(2,3)=22.38	R2	2	2	2	80.53	82.41	70.69	0.7799	0.8241	0.8267	0.8205	0.711	0.6987	-2429	on_intron	2269064-2271364	17246	-	3'	JSRP1	2252250-2256422	protein_coding	1.88	-11.72	-9.84	intron	JSRP1_intron
19	7810559	7810765	207	2	0.00931935	F(2,3)=32.37	R2	2	2	2	87.04	96.67	84.44	0.8636	0.875	0.9667	0.9667	0.8261	0.8636	-1904	on_exon	7852933-7854713	43949	-	3'	CD209	7804879-7812464	protein_coding	9.63	-12.23	-2.6	exon	CD209_exon
19	11347189	11347385	197	3	0.00752753	F(2,3)=37.55	R2	2	2	2	92.93	95.12	83.7	0.9394	0.9242	0.9512	0.9512	0.8571	0.8281	742	-	11307496-11308709	39694	-	5'	C19orf80	11348126-11352618	protein_coding	2.19	-11.42	-9.23	promoter	C19orf80_promoter
19	11489054	11489145	92	1	0.0193319	F(2,3)=19.32	R2	2	2	2	81.13	83.67	64.52	0.8333	0.7826	0.8148	0.8636	0.6667	0.625	-5963	on_exon	11529214-11530103	40959	-	3'	EPOR	11487881-11495018	protein_coding	2.54	-19.15	-16.61	exon	EPOR_exon
19	11565142	11565307	166	7	0.00797888	F(2,3)=36.07	R3	2	2	2	44.05	38.84	49.9	0.4274	0.4499	0.3951	0.3792	0.5097	0.4919	-26660	on_exon	11590296-11594987	29681	-	3'	ELAVL3	11562143-11591803	protein_coding	-5.21	11.06	5.85	exon	ELAVL3_exon
19	13205798	13205908	111	1	0.0247788	F(2,3)=16.15	R2	2	2	2	8.57	15.07	2.78	0.0976	0.0781	0.1471	0.1538	0	0.05	-99323	on_exon	13105974-13107688	99825	-	5'	NFIX	13106584-13209610	protein_coding	6.5	-12.29	-5.79	exon	NFIX_exon
19	13409769	13409840	72	8	0.0383911	F(2,3)=11.68	R2	2	2	2	40.77	42.98	31.03	0.4336	0.3816	0.4299	0.4296	0.3274	0.2857	-207504	on_intron	13616753-13617585	207746	-	3'	CACNA1A	13317256-13617274	protein_coding	2.21	-11.95	-9.74	intron	CACNA1A_intron
19	15582509	15582617	109	4	0.0296587	F(2,3)=14.16	R2	2	2	2	75.07	80.7	60.82	0.7989	0.7047	0.8054	0.81	0.615	0.5934	-8153	on_intron	15947231-15947926	365310	-	3'	PGLYRP2	15579456-15590663	protein_coding	5.63	-19.88	-14.25	intron	PGLYRP2_intron
19	16260636	16260738	103	3	0.00855084	F(2,3)=34.37	R2	2	2	2	31.93	34.6	18.75	0.3243	0.3111	0.3333	0.377	0.1975	0.1702	-15899	on_intron	16221138-16223152	39499	-	5'	HSH2D	16244838-16269344	protein_coding	2.67	-15.85	-13.18	intron	HSH2D_intron
19	18673046	18673116	71	2	0.0312966	F(2,3)=13.60	R1	2	2	2	92.36	91.38	78.15	0.931	0.9192	0.8791	0.9518	0.7742	0.7895	-4543	on_intron	18668475-18668937	4572	-	5'	C19orf50	18668572-18680197	protein_coding	-0.98	-13.23	-14.21	intron	C19orf50_intron
19	30952820	30952916	97	1	0.0416753	F(2,3)=10.98	R1	2	2	2	88.46	86.79	67.31	0.9167	0.8571	0.8889	0.8235	0.7059	0.6111	-89587	on_intron	30716329-30719970	236492	-	5'	ZNF536	30863328-31048965	protein_coding	-1.67	-19.48	-21.15	intron	ZNF536_intron
19	39737804	39737925	122	9	0.0159199	F(2,3)=22.20	R2	2	2	2	28.76	29.28	19.06	0.2633	0.3011	0.2849	0.2977	0.1856	0.1952	2159	-	39737690-39739288	1364	CpGI_core	3'	IL28B	39734246-39735646	protein_coding	0.52	-10.22	-9.7	promoter	IL28B_promoter
19	41946153	41946219	67	5	0.0370328	F(2,3)=12.00	R2	2	2	2	64.65	68.63	52.76	0.6683	0.6	0.674	0.72	0.539	0.51	2845	-	41869674-41870133	76480	-	5'	C19orf69	41949063-41950670	protein_coding	3.98	-15.87	-11.89	promoter	C19orf69_promoter
19	46064031	46064106	76	1	0.036979	F(2,3)=12.01	R3	2	2	2	96.77	89.74	100	1	0.9524	0.9091	0.8824	1	1	-41438	on_intron	46144873-46145631	81526	-	3'	OPA3	46030685-46105470	protein_coding	-7.03	10.26	3.23	intron	OPA3_intron
19	47030436	47030530	95	1	0.0308086	F(2,3)=13.76	R2	2	2	2	89.36	94.34	82.5	0.9	0.8889	0.9565	0.9333	0.8	0.85	-74020	on_intron	47103787-47104864	74335	-	3'	AC011551.1	47021936-47104457	protein_coding	4.98	-11.84	-6.86	intron	AC011551.1_intron
19	48379950	48380052	103	2	0.0121092	F(2,3)=26.95	R2	2	2	2	95.58	97.01	86.13	0.9703	0.9375	0.9643	0.9818	0.8553	0.8689	-9703	on_intron	48673330-48674135	294084	-	3'	SULT2A1	48373723-48389654	protein_coding	1.43	-10.88	-9.45	intron	SULT2A1_intron
19	50751813	50751950	138	1	0.00327387	F(2,3)=66.53	R3	2	2	2	71.93	70.49	82.86	0.7143	0.7222	0.7083	0.7027	0.8182	0.8462	-45064	on_intron	50706483-50707196	45331	-	5'	MYH14	50706885-50813802	protein_coding	-1.44	12.37	10.93	intron	MYH14_intron
19	51228882	51228936	55	2	0.0323043	F(2,3)=13.29	R2	2	2	2	21.52	30.92	20.16	0.2152	0.2152	0.298	0.3393	0.1831	0.2264	-2330	on_exon	51221448-51223200	7435	-	5'	CLEC11A	51226605-51228979	protein_coding	9.4	-10.76	-1.36	exon	CLEC11A_exon
19	55610784	55610879	96	1	0.00518514	F(2,3)=48.57	R2	2	2	2	98.18	98.33	81.25	1	0.9737	0.9756	1	0.8333	0.8	-18142	on_intron	55628489-55629569	18691	-	3'	PPP1R12C	55602283-55628927	protein_coding	0.15	-17.08	-16.93	intron	PPP1R12C_intron
19	58186415	58186607	193	5	0.0226954	F(2,3)=17.21	R1	2	2	2	87.6	84.82	73.17	0.913	0.8554	0.8298	0.8615	0.7255	0.7361	-6303	on_intron	58175624-58176104	10792	-	5'	ZSCAN4	58180303-58190519	protein_coding	-2.78	-11.65	-14.43	intron	ZSCAN4_intron
20	3157195	3157307	113	1	0.0370699	F(2,3)=11.99	R1	2	2	2	98.21	98.04	86.05	1	0.963	0.95	1	0.875	0.8519	3004	-	3153638-3155076	-2230	CpGI_shelf	3'	RP5-1187M17.10	3143263-3154192	protein_coding	-0.17	-11.99	-12.16	promoter	RP5-1187M17.10_promoter
20	35246800	35246933	134	1	0.0278956	F(2,3)=14.81	R1	2	2	2	98.8	98.15	86.49	0.9787	1	1	0.9643	0.8421	0.8889	-27818	on_intron	35374111-35374654	127722	-	3'	SLA2	35240721-35274619	protein_coding	-0.65	-11.66	-12.31	intron	SLA2_intron
20	35879502	35879596	95	1	0.0231087	F(2,3)=16.99	R3	2	2	2	98.15	89.29	100	1	0.9565	0.9	0.875	1	1	-10735	on_exon	35974130-35975166	95571	-	3'	GHRH	35879489-35890238	protein_coding	-8.86	10.71	1.85	exon	GHRH_exon
20	36532797	36532899	103	2	0.00461596	F(2,3)=52.61	R3	2	2	2	77.27	67.39	77.42	0.7724	0.7732	0.673	0.6761	0.7647	0.7925	-1399	on_intron	36531025-36532133	1773	CpGI_shore	5'	VSTM2L	36531499-36573752	protein_coding	-9.88	10.03	0.15	intron	VSTM2L_intron
20	45702645	45702813	169	3	0.0264783	F(2,3)=15.38	R3	2	2	2	81.42	77.65	88.62	0.8	0.823	0.8	0.7576	0.8833	0.8889	-179549	intron_exon_boundary	45523251-45524020	179395	-	5'	EYA2	45523263-45817492	protein_coding	-3.77	10.97	7.2	boundary	EYA2_boundary
20	50225292	50225365	74	1	0.0121573	F(2,3)=26.87	R3	2	2	2	72.5	78.18	97.3	0.75	0.7	0.7857	0.7692	1	0.9333	-159880	on_intron	50383676-50385372	160008	-	3'	ATP9A	50213053-50385173	protein_coding	5.68	19.12	24.8	intron	ATP9A_intron
20	56273715	56273790	76	5	0.0447797	F(2,3)=10.40	R3	2	2	2	95.13	88.15	99.23	0.9404	0.9631	0.8655	0.9151	0.9877	1	-12876	on_intron	56754678-56755105	481316	-	3'	PMEPA1	56223448-56286592	protein_coding	-6.98	11.08	4.1	intron	PMEPA1_intron
20	60474074	60474140	67	3	0.0235008	F(2,3)=16.78	R2	2	2	2	91.01	95.69	82.86	0.8909	0.9412	0.9518	0.9697	0.8205	0.8387	-646580	on_intron	59826978-59828978	647097	-	5'	CDH4	59827559-60512307	protein_coding	4.68	-12.83	-8.15	intron	CDH4_intron
20	61922807	61922864	58	5	0.014995	F(2,3)=23.17	R3	2	2	2	20.06	18.1	32.28	0.195	0.2101	0.1762	0.1935	0.3061	0.3596	1675	-	61919025-61919803	3783	CpGI_shelf	5'	COL20A1	61924538-61966203	protein_coding	-1.96	14.18	12.22	promoter	COL20A1_promoter
20	62150177	62150266	90	2	0.00200916	F(2,3)=92.71	R2	2	2	2	70.09	73.68	61.63	0.7	0.7027	0.7436	0.7222	0.6154	0.6176	1812	-	62151046-62152847	-868	CpGI_shore	5'	PPDPF	62152077-62153559	protein_coding	3.59	-12.05	-8.46	promoter	PPDPF_promoter
21	36800152	36800245	94	2	0.0478069	F(2,3)=9.89	R1	2	2	2	92.63	91.43	75.91	0.8791	0.9603	0.9438	0.8926	0.75	0.7755	-556894	on_intron	37432124-37433150	632906	-	3'	RUNX1	36160098-37357047	protein_coding	-1.2	-15.52	-16.72	intron	RUNX1_intron
21	40813051	40813110	60	1	0.00535648	F(2,3)=47.50	R3	2	2	2	90	83.33	100	0.9048	0.8947	0.8438	0.8	1	1	-4679	on_intron	40817303-40817973	4864	-	3'	LCA5L	40777770-40817731	protein_coding	-6.67	16.67	10	intron	LCA5L_intron
21	45341831	45342025	195	3	0.0323574	F(2,3)=13.27	R2	2	2	2	72.83	73.91	58.22	0.6739	0.748	0.7528	0.7263	0.587	0.58	-56957	on_intron	45284153-45285899	57679	-	5'	AGPAT3	45285067-45406417	protein_coding	1.08	-15.69	-14.61	intron	AGPAT3_intron
21	45845513	45845576	64	6	0.0491902	F(2,3)=9.67	R1	2	2	2	87.9	86.37	75.85	0.9107	0.8398	0.8605	0.8708	0.7574	0.7609	-75529	intron_exon_boundary	45769788-45770948	75726	-	5'	TRPM2	45770046-45862964	protein_coding	-1.53	-10.52	-12.05	boundary	TRPM2_boundary
21	47319304	47319391	88	1	0.0184127	F(2,3)=20.01	R3	2	2	2	86.79	76.92	89.47	0.8636	0.871	0.7879	0.7368	0.8889	0.9091	-255782	on_intron	47061774-47064308	257531	-	5'	PCBP3	47063608-47362368	protein_coding	-9.87	12.55	2.68	intron	PCBP3_intron
22	31536040	31536109	70	3	0.0218139	F(2,3)=17.71	R1	2	2	2	83.77	76.68	63.74	0.8621	0.806	0.7481	0.8065	0.6316	0.6471	-552	on_exon	31555941-31556466	20358	-	3'	PLA2G3	31530795-31536593	protein_coding	-7.09	-12.94	-20.03	promoter	PLA2G3_promoter
22	32600360	32600433	74	3	0.00353797	F(2,3)=63.10	R3	2	2	2	47.04	42.86	57.5	0.4587	0.4792	0.44	0.4141	0.5729	0.5781	-357	on_intron	32749295-32749801	149369	-	3'	RFPL2	32586422-32600718	protein_coding	-4.18	14.64	10.46	promoter	RFPL2_promoter
22	47135665	47135856	192	7	0.0391842	F(2,3)=11.50	R2	2	2	2	83.45	87.8	76.39	0.8636	0.8161	0.8834	0.8712	0.7826	0.7551	1508	-	47133520-47134583	-1272	CpGI_shore	3'	CERK	47080308-47134158	protein_coding	4.35	-11.41	-7.06	promoter	CERK_promoter
X	13835299	13835376	78	2	0.0265999	F(2,3)=15.33	R2	2	2	2	50.49	53.85	30.88	0.5106	0.5	0.5376	0.5405	0.3611	0.25	-121457	on_exon	13956151-13957061	121686	-	3'	GPM6B	13789150-13956757	protein_coding	3.36	-22.97	-19.61	exon	GPM6B_exon
X	15307917	15308068	152	4	0.0259579	F(2,3)=15.61	R3	2	2	2	87.22	78.91	89.47	0.8462	0.8889	0.8	0.7816	0.9	0.8906	-25860	on_intron	15353370-15354008	45941	-	3'	ASB11	15298053-15333778	protein_coding	-8.31	10.56	2.25	intron	ASB11_intron
X	19533972	19534038	67	5	0.0437209	F(2,3)=10.59	R2	2	2	2	28.47	34.8	20.16	0.2793	0.2903	0.3399	0.3681	0.1742	0.2449	594	-	19532913-19533761	-276	CpGI_shore	3'	MAP3K15	19378174-19533379	protein_coding	6.33	-14.64	-8.31	promoter	MAP3K15_promoter
X	22130877	22130944	68	3	0.0148192	F(2,3)=23.36	R2	2	2	2	91.95	92.55	79.63	0.9018	0.9516	0.9191	0.9423	0.7973	0.7941	-80384	on_intron	21958612-21959960	172266	-	5'	PHEX	22050559-22269427	protein_coding	0.6	-12.92	-12.32	intron	PHEX_intron
X	23926034	23926085	52	6	0.0183562	F(2,3)=20.06	R1	2	2	2	30.07	26.49	16	0.3023	0.2981	0.2595	0.2844	0.1458	0.1928	-166	on_exon	23925591-23926315	444	CpGI_core	5'	CXorf58	23925918-23957624	protein_coding	-3.58	-10.49	-14.07	promoter	CXorf58_promoter
X	48900485	48900561	77	6	0.0492233	F(2,3)=9.67	R1	2	2	2	43.05	41.12	21.89	0.424	0.4487	0.4346	0.3284	0.2013	0.2532	-526	on_intron	48900511-48901469	909	CpGI_coreshore	3'	TFE3	48886242-48901012	protein_coding	-1.93	-19.23	-21.16	promoter	TFE3_promoter
X	67909210	67909258	49	1	0.0427847	F(2,3)=10.76	R1	2	2	2	96.23	94.44	82.35	1	0.9375	0.96	0.9091	0.8261	0.8182	-41749	on_intron	67718428-67719071	190783	-	5'	STARD8	67867508-67945684	protein_coding	-1.79	-12.09	-13.88	intron	STARD8_intron
X	96506500	96506716	217	9	0.012642	F(2,3)=26.14	R2	2	2	2	92.51	95.35	84.88	0.9204	0.9274	0.9681	0.9492	0.8687	0.8385	-567053	on_intron	95939631-95940366	566870	-	5'	DIAPH2	95939662-96859996	protein_coding	2.84	-10.47	-7.63	intron	DIAPH2_intron
X	100074497	100074675	179	6	0.0293689	F(2,3)=14.26	R2	2	2	2	69.83	71.67	61.6	0.6829	0.7113	0.7368	0.7019	0.6275	0.6081	710	-	99986424-99987185	88074	-	5'	CSTF2	100075384-100096485	protein_coding	1.84	-10.07	-8.23	promoter	CSTF2_promoter
X	101380307	101380488	182	10	0.01858	F(2,3)=19.88	R2	2	2	2	35.13	41.12	26.01	0.3176	0.3693	0.4161	0.4079	0.2417	0.2719	173	-	101186526-101187258	193782	-	5'	TCEAL2	101380660-101382683	protein_coding	5.99	-15.11	-9.12	promoter	TCEAL2_promoter
X	105970252	105970412	161	17	0.00832954	F(2,3)=35.00	R2	2	2	2	40.49	45.55	26.26	0.3954	0.4105	0.4744	0.4348	0.2348	0.2776	-33387	on_intron	105712535-105712961	257718	-	5'	RNF128	105937024-106040223	protein_coding	5.06	-19.29	-14.23	intron	RNF128_intron
X	128913842	128913906	65	3	0.0424144	F(2,3)=10.83	R1	2	2	2	27.69	25.38	13.99	0.2804	0.2727	0.2378	0.2963	0.119	0.1695	-11	-	128788004-128789195	125839	-	5'	SASH3	128913894-128929177	protein_coding	-2.31	-11.39	-13.7	promoter	SASH3_promoter
X	142723753	142723825	73	4	0.0186743	F(2,3)=19.81	R2	2	2	2	37.7	43.12	22.22	0.3525	0.4262	0.4367	0.4	0.2222	0.2222	158	-	144517269-144518087	1794263	-	3'	SLITRK4	142710596-142723596	protein_coding	5.42	-20.9	-15.48	promoter	SLITRK4_promoter
X	153096353	153096421	69	17	0.0354591	F(2,3)=12.40	R2	2	2	2	16.69	19.62	6.62	0.1391	0.1979	0.1937	0.1992	0.0564	0.084	334	-	153094110-153096601	181	CpGI_core	3'	PDZD4	153067621-153096020	protein_coding	2.93	-13	-10.07	promoter	PDZD4_promoter
X	153210313	153210373	61	3	0.0395426	F(2,3)=11.42	R1	2	2	2	54.29	50	35.1	0.5312	0.5526	0.4623	0.5426	0.32	0.3816	82	-	153219632-153220640	10268	-	3'	RENBP	153200716-153210232	protein_coding	-4.29	-14.9	-19.19	promoter	RENBP_promoter
X	153686375	153686434	60	13	0.0478806	F(2,3)=9.88	R2	2	2	2	31.02	31.68	18.59	0.3019	0.3253	0.3363	0.2625	0.1865	0.1842	188	-	153686095-153687124	281	CpGI_core	5'	PLXNA3	153686621-153701989	protein_coding	0.66	-13.09	-12.43	promoter	PLXNA3_promoter
X	153736262	153736381	120	2	0.0141216	F(2,3)=24.17	R3	2	2	2	84.16	77.78	91.2	0.8171	0.8583	0.7708	0.7857	0.9041	0.9231	-8303	on_intron	153744212-153744831	8451	-	3'	FAM3A	153733350-153744566	protein_coding	-6.38	13.42	7.04	intron	FAM3A_intron
1	10727958	10728038	81	4	0.0373234	F(2,3)=11.93	R1	2	2	2	83.82	76.05	73.36	0.8163	0.8522	0.7581	0.7635	0.75	0.7105	-128748	on_intron	10853895-10856964	128927	-	3'	CASZ1	10696661-10856707	protein_coding	-7.77	-2.69	-10.46	intron	CASZ1_intron
1	15640862	15640978	117	3	0.0324223	F(2,3)=13.25	R1	2	2	2	95.92	90.48	83.84	1	0.9412	0.9	0.9111	0.825	0.8475	-67209	on_intron	15479220-15481471	161643	-	5'	FHAD1	15573768-15726858	protein_coding	-5.44	-6.64	-12.08	intron	FHAD1_intron
1	18691785	18691884	100	5	0.0444583	F(2,3)=10.45	R1	2	2	2	80.71	71.45	69.81	0.8257	0.7874	0.7217	0.7028	0.7095	0.6545	-257643	on_exon	18434106-18437673	257680	-	5'	IGSF21	18434240-18704977	protein_coding	-9.26	-1.64	-10.9	exon	IGSF21_exon
1	22910672	22910723	52	1	0.00291674	F(2,3)=71.98	R1	2	2	2	85.19	76.47	73.33	0.8571	0.8462	0.7727	0.75	0.7333	0.7333	-20665	on_intron	22889596-22890441	21077	-	5'	EPHA8	22890057-22930087	protein_coding	-8.72	-3.14	-11.86	intron	EPHA8_intron
1	33347228	33347341	114	1	0.049776	F(2,3)=9.59	R3	2	2	2	84.96	93.28	95.89	0.8654	0.8361	0.9459	0.9111	0.9474	1	4255	-	33336206-33336758	11023	-	5'	HPCA	33351595-33364042	protein_coding	8.32	2.61	10.93	promoter	HPCA_promoter
1	41254164	41254282	119	1	0.00497411	F(2,3)=49.98	R1	2	2	2	94.05	90.91	83.02	0.9434	0.9355	0.9	0.9259	0.8333	0.8261	-4597	on_intron	41249091-41250161	5074	-	5'	KCNQ4	41249684-41306124	protein_coding	-3.14	-7.89	-11.03	intron	KCNQ4_intron
1	78442913	78443065	153	8	0.0161803	F(2,3)=21.95	R3	2	2	2	69.38	74.68	81.68	0.6923	0.6951	0.7301	0.7589	0.8434	0.8045	-1880	on_intron	78444304-78445281	2217	CpGI_shore	3'	FUBP1	78409740-78444794	protein_coding	5.3	7	12.3	intron	FUBP1_intron
1	110610150	110610328	179	11	0.0214419	F(2,3)=17.93	R1	2	2	2	47.79	40.43	36.73	0.5	0.4654	0.3981	0.4095	0.3872	0.3586	-3083	on_intron	110610266-110613466	3139	CpGI_coreshore	3'	ALX3	110602616-110613234	protein_coding	-7.36	-3.7	-11.06	intron	ALX3_intron
1	118614972	118615038	67	1	0.00468586	F(2,3)=52.07	R1	2	2	2	100	92	86.67	1	1	0.9091	0.9412	0.8667	0.8667	-112873	on_intron	119394994-119395420	780383	-	3'	SPAG17	118496484-118727846	protein_coding	-8	-5.33	-13.33	intron	SPAG17_intron
1	154459471	154459671	201	5	0.0170124	F(2,3)=21.18	R3	2	2	2	27.03	33.51	38.86	0.2364	0.2846	0.3377	0.3333	0.3924	0.3867	-15117	on_intron	154474108-154475835	16165	-	3'	SHE	154442248-154474589	protein_coding	6.48	5.35	11.83	intron	SHE_intron
1	220220800	220220867	68	4	0.017394	F(2,3)=20.84	R1	2	2	2	95.15	87.43	84.98	0.9487	0.9561	0.875	0.8718	0.8397	0.8772	801	-	220219417-220220061	-805	CpGI_shore	3'	EPRS	220141943-220220000	protein_coding	-7.72	-2.45	-10.17	promoter	EPRS_promoter
1	228223661	228223735	75	2	0.00902178	F(2,3)=33.11	R1	2	2	2	55.93	52.78	43.36	0.5667	0.5517	0.5161	0.5366	0.4483	0.4182	-28982	on_intron	228194097-228196512	29565	-	5'	WNT3A	228194752-228248961	protein_coding	-3.15	-9.42	-12.57	intron	WNT3A_intron
2	16737585	16737785	201	1	0.00322047	F(2,3)=67.28	R1	2	2	2	95.56	87.23	84.85	0.9545	0.9565	0.871	0.875	0.8333	0.8571	-110013	on_intron	17721538-17722021	984237	-	3'	FAM49A	16730727-16847599	protein_coding	-8.33	-2.38	-10.71	intron	FAM49A_intron
2	29235292	29235341	50	2	0.0414031	F(2,3)=11.03	R3	2	2	2	9.45	18.18	25.86	0.1034	0.087	0.1684	0.2	0.2203	0.2982	-55863	on_intron	29117367-29118025	117926	-	5'	FAM179A	29179477-29275096	protein_coding	8.73	7.68	16.41	intron	FAM179A_intron
2	96780350	96780502	153	1	0.0160146	F(2,3)=22.11	R1	2	2	2	94.74	90.24	84.44	0.9615	0.9355	0.9091	0.8947	0.8571	0.8333	-1633	on_exon	96781407-96782971	2470	CpGI_shore	3'	ADRA2B	96778707-96781984	protein_coding	-4.5	-5.8	-10.3	exon	ADRA2B_exon
2	128411227	128411364	138	5	0.00529065	F(2,3)=47.90	R1	2	2	2	36.88	28.75	26.32	0.3623	0.375	0.288	0.287	0.2747	0.25	-7924	on_intron	128283579-128284524	127649	-	5'	GPR17	128403439-128413754	protein_coding	-8.13	-2.43	-10.56	intron	GPR17_intron
2	129027363	129027500	138	2	0.0218154	F(2,3)=17.71	R1	2	2	2	97.86	90.84	84.38	0.9831	0.9753	0.8814	0.9306	0.8571	0.8333	-48787	on_intron	129075198-129077639	50140	-	3'	HS6ST1	128994290-129076151	protein_coding	-7.02	-6.46	-13.48	intron	HS6ST1_intron
2	200326677	200326720	44	3	0.00349582	F(2,3)=63.62	R3	2	2	2	11.11	18.23	23.68	0.1013	0.125	0.1811	0.1852	0.2323	0.2453	-9311	on_intron	200335498-200336413	9694	-	3'	SATB2	200134223-200335989	protein_coding	7.12	5.45	12.57	intron	SATB2_intron
2	217560306	217560500	195	5	0.0176826	F(2,3)=20.60	R1	2	2	2	25	15.98	11.48	0.2424	0.2593	0.1477	0.1728	0.08	0.1278	59	-	218014382-218014878	454379	-	3'	IGFBP5	217536828-217560248	protein_coding	-9.02	-4.5	-13.52	promoter	IGFBP5_promoter
3	22363017	22363150	134	5	0.0472578	F(2,3)=9.98	R1	2	2	2	97.22	95.21	86.43	0.9583	0.9861	0.9808	0.9362	0.8393	0.881	-51794	on_intron	23244051-23245151	882002	-	3'	ZNF385D	21459915-22414812	protein_coding	-2.01	-8.78	-10.79	intron	ZNF385D_intron
3	23445139	23445238	100	2	0.0371788	F(2,3)=11.97	R1	2	2	2	86.34	76.35	76.23	0.8505	0.8889	0.7765	0.7258	0.7568	0.7708	-200726	on_intron	23244051-23245151	201089	-	5'	UBE2E2	23244511-23633284	protein_coding	-9.99	-0.12	-10.11	intron	UBE2E2_intron
3	45133805	45133874	70	1	0.0299124	F(2,3)=14.07	R3	2	2	2	82.22	90.14	96.72	0.8571	0.7917	0.9048	0.8966	0.9667	0.9677	-54108	on_intron	45187027-45188065	54192	-	3'	CDCP1	45123770-45187914	protein_coding	7.92	6.58	14.5	intron	CDCP1_intron
3	48955534	48955721	188	5	0.0445266	F(2,3)=10.44	R1	2	2	2	17.57	13.87	7.2	0.1944	0.1579	0.131	0.1461	0.0435	0.0886	-1283	on_exon	48955811-48956938	1218	CpGI_shore	3'	C3orf71	48955221-48956818	protein_coding	-3.7	-6.67	-10.37	exon	C3orf71_exon
3	127633866	127633933	68	3	0.0460752	F(2,3)=10.17	R1	2	2	2	32.66	25	17.56	0.3053	0.3462	0.2661	0.2292	0.1471	0.2063	143	-	127633994-127634667	-127	CpGI_shore	5'	KBTBD12	127634075-127706514	protein_coding	-7.66	-7.44	-15.1	promoter	KBTBD12_promoter
4	1369436	1369493	58	1	0.00786414	F(2,3)=36.43	R3	2	2	2	89.74	97.62	100	0.8966	0.9	0.9688	1	1	1	-28438	on_intron	1340029-1341471	29408	-	5'	KIAA1530	1341054-1381837	protein_coding	7.88	2.38	10.26	intron	KIAA1530_intron
4	3592071	3592190	120	3	0.00200321	F(2,3)=92.89	R1	2	2	2	75.42	69.47	64.65	0.7528	0.7563	0.7006	0.6852	0.6423	0.6533	-13593	on_intron	3565312-3567185	26760	-	5'	RP3-368B9.1	3578596-3592712	protein_coding	-5.95	-4.82	-10.77	intron	RP3-368B9.1_intron
4	87811069	87811200	132	1	0.0205913	F(2,3)=18.47	R1	2	2	2	100	96.15	86.67	1	1	0.9524	0.9677	0.8333	0.8889	-46284	on_intron	87916588-87917319	106120	-	3'	C4orf36	87797358-87857354	protein_coding	-3.85	-9.48	-13.33	intron	C4orf36_intron
4	154674495	154674612	118	1	0.0211544	F(2,3)=18.11	R3	2	2	2	81.05	89.87	93.02	0.8235	0.7955	0.9149	0.875	0.9333	0.9231	-6891	on_intron	154709513-154710827	36216	-	3'	RNF175	154631277-154681387	protein_coding	8.82	3.15	11.97	intron	RNF175_intron
5	39175440	39175534	95	2	0.0236171	F(2,3)=16.72	R3	2	2	2	55.1	58.1	65.82	0.5273	0.5652	0.5701	0.5972	0.6522	0.6667	-99189	on_intron	39333838-39334862	159329	-	3'	FYB	39105338-39274630	protein_coding	3	7.72	10.72	intron	FYB_intron
5	67483515	67483570	56	5	0.0198917	F(2,3)=18.93	R1	2	2	2	77.43	68.28	61.29	0.8081	0.748	0.6791	0.6981	0.623	0.6064	2135	-	67481936-67482358	1580	CpGI_shore	5'	RP11-404L6.2	67485704-67494235	protein_coding	-9.15	-6.99	-16.14	promoter	RP11-404L6.2_promoter
5	172197278	172197349	72	4	0.0384414	F(2,3)=11.67	R3	2	2	2	8.11	14.46	18.29	0.0943	0.0657	0.1397	0.1562	0.1681	0.2143	-919	exon_intron_boundary	172197483-172199606	2258	CpGI_shore	3'	DUSP1	172195093-172198198	protein_coding	6.35	3.83	10.18	promoter	DUSP1_promoter
5	176877297	176877511	215	5	0.0245409	F(2,3)=16.26	R1	2	2	2	87.6	86.44	76.87	0.8615	0.8906	0.8462	0.8788	0.7826	0.7614	-4064	on_intron	176873350-176874737	3948	CpGI_shelf	5'	PRR7	176873446-176883283	protein_coding	-1.16	-9.57	-10.73	intron	PRR7_intron
6	36800128	36800237	110	1	0.0323287	F(2,3)=13.28	R1	2	2	2	98.8	94.85	88.64	0.963	1	0.9592	0.9375	0.88	0.8947	-7649	on_intron	36806882-36808808	8572	-	3'	CPNE5	36708552-36807778	protein_coding	-3.95	-6.21	-10.16	intron	CPNE5_intron
6	167550042	167550144	103	4	0.00342248	F(2,3)=64.55	R1	2	2	2	82.77	77.35	69.83	0.8287	0.8235	0.7817	0.7556	0.7008	0.6923	-24848	on_exon	167411428-167413422	138615	-	5'	CCR6	167525295-167553184	protein_coding	-5.42	-7.52	-12.94	exon	CCR6_exon
7	648655	648783	129	2	0.0341619	F(2,3)=12.75	R1	2	2	2	62.9	59.54	51.97	0.5957	0.6403	0.5821	0.6038	0.52	0.5195	-118631	on_intron	791915-792336	143554	-	3'	PRKAR1B	588834-767287	protein_coding	-3.36	-7.57	-10.93	intron	PRKAR1B_intron
7	75320974	75321029	56	1	0.0348072	F(2,3)=12.57	R3	2	2	2	84.48	93.75	100	0.8788	0.8	0.9394	0.9333	1	1	-47305	on_intron	75368063-75369078	48050	-	3'	HIP1	75162621-75368280	protein_coding	9.27	6.25	15.52	intron	HIP1_intron
7	144433200	144433298	99	2	0.0344834	F(2,3)=12.66	R1	2	2	2	31.14	27.88	20	0.3056	0.3167	0.3	0.2462	0.2	0.2	-100287	intron_exon_boundary	145394454-145394988	961691	-	3'	TPK1	144149034-144533488	protein_coding	-3.26	-7.88	-11.14	boundary	TPK1_boundary
8	23278590	23278644	55	3	0.0188938	F(2,3)=19.65	R3	2	2	2	88.78	95.77	99.08	0.8696	0.9038	0.9639	0.9492	1	0.9818	-36617	on_intron	23314665-23315490	36847	-	3'	ENTPD4	23243296-23315208	protein_coding	6.99	3.31	10.3	intron	ENTPD4_intron
8	144546605	144546687	83	1	0.0454222	F(2,3)=10.28	R1	2	2	2	90.32	82.35	76.19	0.871	0.9355	0.8182	0.8333	0.7778	0.7333	-77017	on_intron	144622986-144623917	77231	-	3'	ZC3H3	144519825-144623623	protein_coding	-7.97	-6.16	-14.13	intron	ZC3H3_intron
8	145742384	145742478	95	4	0.0200441	F(2,3)=18.83	R1	2	2	2	48.41	39.4	37.93	0.484	0.4841	0.4034	0.381	0.3564	0.3969	899	-	145742465-145756326	-80	CpGI_coreshore	5'	LRRC14	145743376-145750557	protein_coding	-9.01	-1.47	-10.48	promoter	LRRC14_promoter
9	79966298	79966420	123	1	0.020715	F(2,3)=18.39	R1	2	2	2	100	94.52	88.37	1	1	0.9375	0.96	0.8636	0.9048	-174150	exon_intron_boundary	79792071-79793328	174228	-	5'	VPS13A	79792269-80036457	protein_coding	-5.48	-6.15	-11.63	boundary	VPS13A_boundary
9	127249315	127249360	46	3	0.0367084	F(2,3)=12.08	R3	2	2	2	81.4	85.86	92.97	0.8041	0.8267	0.8807	0.8293	0.9231	0.9342	-20393	on_intron	127350647-127351186	101827	-	3'	NR5A1	127243516-127269709	protein_coding	4.46	7.11	11.57	intron	NR5A1_intron
9	129883986	129884158	173	8	0.0371448	F(2,3)=11.97	R1	2	2	2	80.93	77.26	70.21	0.8357	0.7955	0.75	0.7851	0.6898	0.7119	-1175	on_intron	129986565-129988295	104138	-	3'	ANGPTL2	129849611-129885162	protein_coding	-3.67	-7.05	-10.72	intron	ANGPTL2_intron
9	133319871	133319918	48	3	0.0136411	F(2,3)=24.77	R3	2	2	2	8.59	13.43	19.13	0.0918	0.08	0.1361	0.1296	0.1795	0.2162	177	-	133319865-133320810	7	CpGI_core	5'	ASS1	133320094-133376661	protein_coding	4.84	5.7	10.54	promoter	ASS1_promoter
9	135089691	135089884	194	6	0.000699479	F(2,3)=188.86	R1	2	2	2	63.84	57.69	48.5	0.6353	0.6398	0.5714	0.5804	0.495	0.4788	-52549	on_intron	135036714-135039978	52978	-	5'	NTNG2	135037334-135119921	protein_coding	-6.15	-9.19	-15.34	intron	NTNG2_intron
10	50302087	50302178	92	3	0.016049	F(2,3)=22.08	R1	2	2	2	98.86	93.18	84.68	0.9863	0.9903	0.9048	0.9565	0.8409	0.8507	-21466	on_intron	50323185-50323735	21558	-	3'	VSTM4	50226490-50323554	protein_coding	-5.68	-8.5	-14.18	intron	VSTM4_intron
10	81068131	81068249	119	2	0.0364718	F(2,3)=12.14	R1	2	2	2	93.96	93.12	83.33	0.9205	0.9574	0.9515	0.907	0.8367	0.8286	-239456	on_intron	80826765-80830635	241367	-	5'	ZMIZ1	80828792-81076285	protein_coding	-0.84	-9.79	-10.63	intron	ZMIZ1_intron
10	81146877	81146966	90	1	0.00549792	F(2,3)=46.65	R3	2	2	2	89.83	90.48	100	0.9091	0.8846	0.902	0.9167	1	1	-58505	on_intron	81204453-81205811	58846	-	3'	ZCCHC24	81142081-81205383	protein_coding	0.65	9.52	10.17	intron	ZCCHC24_intron
10	95517382	95517561	180	4	0.0230968	F(2,3)=17.00	R1	2	2	2	34.35	31.21	23.33	0.3265	0.3486	0.3406	0.2997	0.2358	0.232	6	-	95360390-95361387	156993	-	5'	LGI1	95517566-95557916	protein_coding	-3.14	-7.88	-11.02	promoter	LGI1_promoter
10	126686762	126686840	79	3	0.0343828	F(2,3)=12.69	R3	2	2	2	77.89	85	89.19	0.7692	0.7879	0.8525	0.8475	0.9146	0.8636	-162976	on_intron	126847225-126851327	164488	-	3'	CTBP2	126676421-126849739	protein_coding	7.11	4.19	11.3	intron	CTBP2_intron
10	127914722	127914899	178	3	0.0290858	F(2,3)=14.36	R1	2	2	2	63.64	55	50	0.6604	0.614	0.5283	0.5672	0.4894	0.5098	-162301	on_intron	128076156-128077482	162584	-	3'	ADAM12	127700950-128077024	protein_coding	-8.64	-5	-13.64	intron	ADAM12_intron
10	134011379	134011467	89	3	0.00929444	F(2,3)=32.43	R1	2	2	2	90.3	86.18	78.49	0.902	0.9062	0.8646	0.8519	0.7761	0.8077	-11062	on_intron	133998913-134001500	12467	-	5'	DPYSL4	134000404-134019266	protein_coding	-4.12	-7.69	-11.81	intron	DPYSL4_intron
11	9890257	9890438	182	1	0.0336375	F(2,3)=12.89	R1	2	2	2	98.48	93.9	85.71	1	0.9778	0.9583	0.931	0.8182	0.878	-425496	on_intron	10315280-10315933	425496	-	3'	SBF2	9800214-10315754	protein_coding	-4.58	-8.19	-12.77	intron	SBF2_intron
11	32448360	32448408	49	4	0.0295814	F(2,3)=14.18	R3	2	2	2	12.85	19.16	25.32	0.1234	0.1368	0.1841	0.2167	0.2385	0.2889	-8815	on_intron	32454875-32457311	8904	-	3'	WT1	32409321-32457176	protein_coding	6.31	6.16	12.47	intron	WT1_intron
11	33607797	33607864	68	1	0.0429349	F(2,3)=10.73	R1	2	2	2	94.44	85.48	77.14	0.95	0.9375	0.8529	0.8571	0.8095	0.7143	-44245	on_intron	33397493-33398494	210305	-	5'	C11orf41	33563618-33695648	protein_coding	-8.96	-8.34	-17.3	intron	C11orf41_intron
11	45943651	45943695	45	6	0.0212651	F(2,3)=18.04	R1	2	2	2	75.61	67.12	58.42	0.7838	0.7234	0.6712	0.6712	0.5714	0.6026	-522	on_intron	45939297-45940479	4355	CpGI_shelf	5'	GYLTL1B	45943172-45950647	protein_coding	-8.49	-8.7	-17.19	promoter	GYLTL1B_promoter
11	63278876	63279040	165	3	0.0177965	F(2,3)=20.51	R1	2	2	2	59.06	54.64	45.71	0.5946	0.5867	0.5732	0.5248	0.4444	0.4651	-5483	on_intron	63258379-63258804	20498	-	5'	LGALS12	63273556-63284246	protein_coding	-4.42	-8.93	-13.35	intron	LGALS12_intron
11	118781763	118781937	175	7	0.0187765	F(2,3)=19.73	R1	2	2	2	41.81	32.76	28	0.3942	0.4375	0.34	0.3108	0.2871	0.2752	-14553	on_intron	118795951-118796819	14883	-	3'	BCL9L	118764584-118796317	protein_coding	-9.05	-4.76	-13.81	intron	BCL9L_intron
11	118827629	118827702	74	3	0.0236862	F(2,3)=16.69	R1	2	2	2	31.76	24.31	19.82	0.3289	0.301	0.251	0.2276	0.1875	0.2192	-31828	on_exon	118781061-118781732	46569	-	5'	UPK2	118795873-118829269	protein_coding	-7.45	-4.49	-11.94	exon	UPK2_exon
11	121385010	121385134	125	1	0.0363551	F(2,3)=12.17	R3	2	2	2	86	94.74	96.77	0.8667	0.8571	0.9231	0.9545	1	0.9524	-62221	exon_intron_boundary	121322539-121323302	62472	-	5'	SORL1	121322912-121504387	protein_coding	8.74	2.03	10.77	boundary	SORL1_boundary
11	122972110	122972199	90	1	0.00408192	F(2,3)=57.23	R1	2	2	2	96.77	94.67	85.71	0.9636	0.9737	0.9375	0.963	0.8571	0.8571	-93878	on_intron	123065427-123066986	94788	-	3'	CLMP	122943035-123065989	protein_coding	-2.1	-8.96	-11.06	intron	CLMP_intron
11	124981988	124982067	80	3	0.0252037	F(2,3)=15.95	R1	2	2	2	47.64	41.27	37.14	0.4622	0.4872	0.4159	0.4059	0.3596	0.3934	330	-	124981320-124981769	-297	CpGI_shore	3'	TMEM218	124966398-124981659	protein_coding	-6.37	-4.13	-10.5	promoter	TMEM218_promoter
12	50453532	50453701	170	7	0.0445466	F(2,3)=10.44	R1	2	2	2	35.01	31.12	24.94	0.3819	0.3289	0.3013	0.3221	0.2462	0.252	-2369	intron_exon_boundary	50451000-50451943	2533	CpGI_shore	5'	ACCN2	50451331-50477394	protein_coding	-3.89	-6.18	-10.07	boundary	ACCN2_boundary
12	57666329	57666520	192	4	0.00277844	F(2,3)=74.40	R1	2	2	2	96.27	91.48	85.99	0.9643	0.961	0.9213	0.908	0.85	0.866	-158458	on_intron	57824156-57824989	158470	-	3'	R3HDM2	57643392-57824788	protein_coding	-4.79	-5.49	-10.28	intron	R3HDM2_intron
12	133100772	133100842	71	1	0.00903538	F(2,3)=33.08	R1	2	2	2	90.48	84.09	77.11	0.8864	0.918	0.8478	0.8333	0.7805	0.7619	-34704	on_intron	133065774-133067735	34999	-	5'	FBRSL1	133066137-133161774	protein_coding	-6.39	-6.98	-13.37	intron	FBRSL1_intron
12	133754498	133754630	133	2	0.0267349	F(2,3)=15.28	R1	2	2	2	95.59	89.8	84.62	0.9615	0.9524	0.9048	0.8929	0.8182	0.8667	-47059	on_intron	133706529-133707594	47970	-	5'	ZNF268	133707570-133783698	protein_coding	-5.79	-5.18	-10.97	intron	ZNF268_intron
13	25254138	25254250	113	2	0.0480033	F(2,3)=9.86	R3	2	2	2	44.53	52.27	56.76	0.4082	0.4659	0.5455	0.5051	0.5574	0.58	300	-	25254394-25255093	-255	CpGI_shore	5'	ATP12A	25254549-25285921	protein_coding	7.74	4.49	12.23	promoter	ATP12A_promoter
13	88329064	88329150	87	3	0.0364428	F(2,3)=12.15	R1	2	2	2	82.97	78.68	69.93	0.8017	0.8611	0.7736	0.8053	0.701	0.6957	-4279	on_exon	88323570-88324971	5495	-	5'	SLITRK5	88324870-88331868	protein_coding	-4.29	-8.75	-13.04	exon	SLITRK5_exon
14	75053688	75053837	150	2	0.041789	F(2,3)=10.96	R1	2	2	2	93.04	87.68	82.86	0.9194	0.9434	0.8901	0.8511	0.8431	0.8148	-25617	on_intron	75077318-75079596	25760	-	3'	LTBP2	74964873-75079306	protein_coding	-5.36	-4.82	-10.18	intron	LTBP2_intron
14	75382640	75382769	130	3	0.0196466	F(2,3)=19.10	R3	2	2	2	35.05	40.41	46.63	0.3676	0.3355	0.392	0.4167	0.4757	0.4556	-7458	on_intron	75389713-75390133	7365	-	3'	RPS6KL1	75370657-75390099	protein_coding	5.36	6.22	11.58	intron	RPS6KL1_intron
14	90473472	90473644	173	1	0.00719984	F(2,3)=38.73	R3	2	2	2	73.17	82.35	92.16	0.75	0.7241	0.8571	0.8148	0.9333	0.9167	-52360	on_intron	90167783-90168352	305690	-	5'	TDP1	90421283-90511106	protein_coding	9.18	9.81	18.99	intron	TDP1_intron
14	96890242	96890341	100	1	0.0151908	F(2,3)=22.96	R1	2	2	2	19.29	13.86	5.81	0.2078	0.1746	0.1429	0.1348	0.0492	0.08	-31892	on_intron	96857556-96858727	32687	-	5'	AK7	96858448-96955764	protein_coding	-5.43	-8.05	-13.48	intron	AK7_intron
14	100053371	100053580	210	2	0.0352844	F(2,3)=12.44	R3	2	2	2	84.38	87.21	94.79	0.8148	0.8649	0.8704	0.875	0.9583	0.9375	-16991	on_intron	100069476-100071948	18369	-	3'	CCDC85C	99977603-100070363	protein_coding	2.83	7.58	10.41	intron	CCDC85C_intron
14	102300441	102300612	172	1	0.000170404	F(2,3)=486.52	R3	2	2	2	88.46	95.74	100	0.8846	0.8846	0.9615	0.9524	1	1	-72476	on_intron	102226752-102228854	73690	-	5'	PPP2R5C	102228135-102394326	protein_coding	7.28	4.26	11.54	intron	PPP2R5C_intron
14	105337240	105337285	46	3	0.0243934	F(2,3)=16.33	R1	2	2	2	60	53.44	45.38	0.6098	0.5897	0.5344	0.5345	0.4789	0.4167	-5667	on_intron	105330515-105332651	6726	-	5'	KIAA0284	105331617-105363089	protein_coding	-6.56	-8.06	-14.62	intron	KIAA0284_intron
16	837006	837053	48	3	0.0465048	F(2,3)=10.10	R1	2	2	2	96.6	93.98	84.13	0.9383	1	0.9318	0.9706	0.8372	0.85	-1376	on_intron	837377-839341	2289	CpGI_shore	3'	RPUSD1	834974-838383	protein_coding	-2.62	-9.85	-12.47	intron	RPUSD1_intron
16	1831468	1831605	138	4	0.0423435	F(2,3)=10.85	R1	2	2	2	83.82	76.76	71.35	0.81	0.8582	0.7624	0.7714	0.7349	0.6961	-1112	exon_intron_boundary	1831722-1833986	2382	CpGI_shore	3'	SPSB3	1826714-1832581	protein_coding	-7.06	-5.41	-12.47	boundary	SPSB3_boundary
16	10070546	10070684	139	4	0.0238959	F(2,3)=16.58	R3	2	2	2	86.24	90.66	96.3	0.8493	0.8657	0.9375	0.8979	0.9778	0.9583	-206064	on_intron	10273944-10277424	206741	-	3'	GRIN2A	9847261-10276611	protein_coding	4.42	5.64	10.06	intron	GRIN2A_intron
16	56341105	56341174	70	2	0.0267548	F(2,3)=15.27	R3	2	2	2	85.45	93.91	98.11	0.84	0.8667	0.9138	0.9649	0.9825	0.9796	-115871	on_intron	56224573-56226351	116533	-	5'	GNAO1	56225302-56391354	protein_coding	8.46	4.2	12.66	intron	GNAO1_intron
17	1846791	1846935	145	3	0.0317168	F(2,3)=13.47	R1	2	2	2	94.93	90.51	83.7	0.9589	0.9385	0.9208	0.8772	0.8478	0.8261	-81386	on_intron	1926999-1929408	82474	-	3'	RTN4RL1	1837978-1928178	protein_coding	-4.42	-6.81	-11.23	intron	RTN4RL1_intron
17	7755560	7755610	51	3	0.0293951	F(2,3)=14.25	R1	2	2	2	81.13	76.28	71.03	0.8235	0.7895	0.7667	0.75	0.7168	0.6875	-12387	on_exon	7737137-7739935	18424	-	5'	KDM6B	7743222-7758106	protein_coding	-4.85	-5.25	-10.1	exon	KDM6B_exon
17	18004881	18004971	91	2	0.037275	F(2,3)=11.94	R3	2	2	2	81.94	88.98	92.63	0.8125	0.825	0.8676	0.92	0.92	0.9333	-13731	exon_intron_boundary	17991081-17991581	13801	-	5'	DRG2	17991239-18011285	protein_coding	7.04	3.65	10.69	boundary	DRG2_boundary
17	18276699	18276834	136	2	0.0178247	F(2,3)=20.48	R1	2	2	2	73.96	66.39	58.59	0.75	0.7273	0.6552	0.6719	0.6136	0.5636	4246	-	18266423-18267007	10277	-	5'	EVPLL	18281079-18292961	protein_coding	-7.57	-7.8	-15.37	promoter	EVPLL_promoter
17	61527766	61527940	175	3	0.0361463	F(2,3)=12.22	R1	2	2	2	57.89	54.62	47.13	0.6167	0.5615	0.5426	0.5484	0.4535	0.48	4045	-	61523001-61524470	-3469	CpGI_shelf	3'	CYB561	61509668-61523722	protein_coding	-3.27	-7.49	-10.76	promoter	CYB561_promoter
17	61897080	61897267	188	3	0.0245171	F(2,3)=16.27	R1	2	2	2	73.48	67.16	62.1	0.7284	0.74	0.6557	0.6849	0.6415	0.6056	-7950	on_exon	61904727-61905293	8027	-	3'	FTSJ3	61896795-61905031	protein_coding	-6.32	-5.06	-11.38	exon	FTSJ3_exon
17	76719466	76719545	80	2	0.00464499	F(2,3)=52.38	R1	2	2	2	99.41	94.17	89.13	0.9873	1	0.9326	0.9487	0.8966	0.8824	-58912	on_intron	76777511-76778765	59221	-	3'	CYTH1	76670130-76778379	protein_coding	-5.24	-5.04	-10.28	intron	CYTH1_intron
17	80550926	80550973	48	2	0.0354673	F(2,3)=12.40	R1	2	2	2	13.16	5.88	1.9	0.1446	0.0968	0.0583	0.0606	0.0241	0	-73383	on_intron	80476891-80478553	74036	-	5'	FOXK2	80477589-80562483	protein_coding	-7.28	-3.98	-11.26	intron	FOXK2_intron
18	5427905	5428004	100	5	0.0471792	F(2,3)=9.99	R1	2	2	2	89.85	86.57	79.29	0.884	0.9156	0.8517	0.9054	0.7957	0.7872	-202734	on_intron	5628325-5630785	202782	-	3'	EPB41L3	5392383-5630640	protein_coding	-3.28	-7.28	-10.56	intron	EPB41L3_intron
18	8707494	8707544	51	3	0.0149398	F(2,3)=23.23	R1	2	2	2	42.19	35.27	27.33	0.4175	0.427	0.3636	0.3293	0.2593	0.2969	-1030	on_intron	8704722-8707557	2773	CpGI_core	5'	CCDC165	8706513-8832776	protein_coding	-6.92	-7.94	-14.86	intron	CCDC165_intron
18	55103562	55103601	40	1	0.0124512	F(2,3)=26.42	R1	2	2	2	10.64	1.89	0	0.12	0.0909	0.0256	0	0	0	-683	on_exon	55101965-55108853	1598	CpGI_core	5'	ONECUT2	55102917-55158530	protein_coding	-8.75	-1.89	-10.64	promoter	ONECUT2_promoter
19	1291128	1291248	121	6	0.0184813	F(2,3)=19.96	R1	2	2	2	78.61	75.51	68.21	0.7954	0.7767	0.7656	0.7386	0.6942	0.6692	-5079	on_intron	1285397-1286574	5732	-	5'	EFNA2	1286168-1299944	protein_coding	-3.1	-7.3	-10.4	intron	EFNA2_intron
19	3670856	3671012	157	11	0.012286	F(2,3)=26.67	R1	2	2	2	30.65	22.34	20.24	0.2917	0.3125	0.2097	0.23	0.2147	0.195	-29606	on_intron	3699951-3700616	29605	-	3'	PIP5K1C	3630182-3700463	protein_coding	-8.31	-2.1	-10.41	intron	PIP5K1C_intron
19	5687688	5687789	102	5	0.0459754	F(2,3)=10.19	R1	2	2	2	76.49	73.04	66	0.7421	0.7889	0.7157	0.7459	0.6524	0.6687	-6753	on_intron	5680110-5681431	7579	-	5'	HSD11B1L	5681035-5688532	protein_coding	-3.45	-7.04	-10.49	intron	HSD11B1L_intron
19	7967725	7967810	86	2	0.0467989	F(2,3)=10.05	R3	2	2	2	38.39	45.92	55.46	0.4	0.373	0.48	0.4352	0.5811	0.5111	-701	on_exon	7968326-7969421	1612	CpGI_shore	3'	AC010336.2	7963689-7968427	protein_coding	7.53	9.54	17.07	promoter	AC010336.2_promoter
19	10370153	10370250	98	3	0.0435699	F(2,3)=10.61	R1	2	2	2	83.76	78.37	71.6	0.8056	0.856	0.7965	0.7684	0.7	0.7255	-7609	on_intron	10340777-10342254	29377	-	5'	MRPL4	10362640-10370736	protein_coding	-5.39	-6.77	-12.16	intron	MRPL4_intron
19	10769395	10769462	68	4	0.00837703	F(2,3)=34.87	R1	2	2	2	91.67	89.76	80.29	0.9259	0.9	0.8932	0.9167	0.8065	0.7955	-4524	on_intron	10764047-10765807	5349	CpGI_shelf	5'	ILF3	10764937-10803093	protein_coding	-1.91	-9.47	-11.38	intron	ILF3_intron
19	12946034	12946092	59	2	0.00947745	F(2,3)=31.99	R1	2	2	2	32.32	28.93	21.25	0.3077	0.3404	0.2925	0.283	0.2093	0.2162	-207	on_exon	12949132-12949733	3642	CpGI_shelf	3'	RTBDN	12936293-12946242	protein_coding	-3.39	-7.68	-11.07	promoter	RTBDN_promoter
19	18260224	18260263	40	7	0.015961	F(2,3)=22.16	R3	2	2	2	83.38	89.8	96.2	0.8295	0.8374	0.8884	0.9189	0.9784	0.9435	-51659	on_exon	18116373-18119553	143852	-	5'	MAST3	18208603-18262499	protein_coding	6.42	6.4	12.82	exon	MAST3_exon
19	19648246	19648295	50	8	0.0137851	F(2,3)=24.59	R3	2	2	2	34.93	44.13	51.17	0.3246	0.3789	0.4439	0.4348	0.5074	0.5208	-21258	on_exon	19624955-19627258	23292	-	5'	YJEFN3	19627036-19648393	protein_coding	9.2	7.04	16.24	exon	YJEFN3_exon
19	46919263	46919388	126	5	0.0305129	F(2,3)=13.86	R1	2	2	2	77	67.63	60.8	0.7485	0.7984	0.6748	0.6786	0.6259	0.5577	2423	-	46915312-46916862	-2525	CpGI_shelf	3'	CCDC8	46913629-46916841	protein_coding	-9.37	-6.83	-16.2	promoter	CCDC8_promoter
19	51635097	51635295	199	4	0.0453899	F(2,3)=10.29	R3	2	2	2	69.18	73.63	80.5	0.72	0.6814	0.75	0.7302	0.7826	0.8122	-7129	on_intron	51611424-51612176	23674	-	5'	SIGLEC9	51628165-51639520	protein_coding	4.45	6.87	11.32	intron	SIGLEC9_intron
20	2153851	2153931	81	2	0.0266593	F(2,3)=15.31	R1	2	2	2	43.56	34.59	30	0.4574	0.4058	0.3467	0.3448	0.3125	0.2812	-71673	on_intron	1874508-1876197	279344	-	5'	STK35	2082257-2157684	protein_coding	-8.97	-4.59	-13.56	intron	STK35_intron
20	2706316	2706445	130	1	0.0463748	F(2,3)=10.12	R1	2	2	2	89.23	80.56	77.42	0.9048	0.8864	0.7778	0.8333	0.75	0.7895	-32964	on_intron	2672905-2674698	33412	-	5'	EBF4	2673480-2740754	protein_coding	-8.67	-3.14	-11.81	intron	EBF4_intron
20	33518971	33519046	76	1	0.0164349	F(2,3)=21.70	R3	2	2	2	86	93.18	100	0.84	0.88	0.9167	0.95	1	1	-24648	on_intron	33543083-33543846	24801	-	3'	GSS	33516236-33543620	protein_coding	7.18	6.82	14	intron	GSS_intron
20	34763593	34763671	79	3	0.00423266	F(2,3)=55.83	R3	2	2	2	79.41	86.91	91.63	0.7913	0.7978	0.8771	0.8542	0.9091	0.9247	-84244	exon_intron_boundary	34652455-34653500	111139	-	5'	EPB41L1	34679426-34820721	protein_coding	7.5	4.72	12.22	boundary	EPB41L1_boundary
20	55761309	55761374	66	2	0.0155718	F(2,3)=22.55	R3	2	2	2	82.95	85.64	93.75	0.8182	0.8413	0.8482	0.8696	0.9474	0.9231	-80375	on_intron	55839288-55842176	80803	-	3'	BMP7	55743804-55841685	protein_coding	2.69	8.11	10.8	intron	BMP7_intron
21	45678044	45678155	112	4	0.0167928	F(2,3)=21.37	R3	2	2	2	81.23	85.14	91.27	0.8128	0.8118	0.8628	0.8333	0.9216	0.899	-4054	on_intron	45705429-45706044	27890	-	3'	DNMT3L	45666222-45682099	protein_coding	3.91	6.13	10.04	intron	DNMT3L_intron
21	46879078	46879156	79	1	0.0384042	F(2,3)=11.68	R3	2	2	2	79.07	87.8	93.94	0.7917	0.7895	0.8519	0.9286	0.9412	0.9375	-54103	on_intron	46824532-46826234	54547	-	5'	COL18A1	46825052-46933634	protein_coding	8.73	6.14	14.87	intron	COL18A1_intron
22	25019761	25019823	63	6	0.0284535	F(2,3)=14.59	R1	2	2	2	93.48	87.55	82.77	0.9134	0.9487	0.8828	0.861	0.8204	0.84	-40104	on_exon	24950799-24952074	68963	-	5'	GGT1	24979718-25024972	protein_coding	-5.93	-4.78	-10.71	exon	GGT1_exon
22	36125084	36125222	139	3	0.0285459	F(2,3)=14.56	R1	2	2	2	65.32	61.41	53.51	0.625	0.6736	0.6071	0.6202	0.5227	0.5429	-11302	on_intron	35935982-35937537	189103	-	5'	APOL5	36113919-36125530	protein_coding	-3.91	-7.9	-11.81	intron	APOL5_intron
22	36731281	36731472	192	6	0.0078272	F(2,3)=36.55	R1	2	2	2	51.32	46.2	40.57	0.4943	0.5188	0.451	0.4658	0.4074	0.4051	-52781	on_intron	36782966-36784492	53021	-	3'	MYH9	36677323-36784063	protein_coding	-5.12	-5.63	-10.75	intron	MYH9_intron
22	37096040	37096132	93	1	0.0248532	F(2,3)=16.11	R1	2	2	2	88.71	84.21	76.92	0.913	0.8718	0.8333	0.8485	0.7826	0.75	-3562	on_intron	37099095-37099711	3580	CpGI_shelf	3'	CACNG2	36959968-37099603	protein_coding	-4.5	-7.29	-11.79	intron	CACNG2_intron
22	37523944	37524007	64	1	0.0279543	F(2,3)=14.79	R1	2	2	2	94.23	87.04	78.57	0.9375	0.95	0.8537	0.9231	0.7931	0.7692	-47149	on_intron	37578233-37578660	54654	-	3'	IL2RB	37515126-37571094	protein_coding	-7.19	-8.47	-15.66	intron	IL2RB_intron
22	50727014	50727124	111	1	0.0285637	F(2,3)=14.55	R1	2	2	2	95.29	90.22	80.85	1	0.9375	0.9259	0.8923	0.8182	0.8	-19041	on_intron	50745416-50746125	19002	-	3'	PLXNB2	50713408-50746056	protein_coding	-5.07	-9.37	-14.44	intron	PLXNB2_intron
X	9136306	9136443	138	3	0.0364455	F(2,3)=12.15	R3	2	2	2	77.47	84.43	87.78	0.7722	0.7767	0.8657	0.83	0.9	0.86	3627	-	9432831-9434520	298078	-	3'	FAM9B	8992273-9132680	protein_coding	6.96	3.35	10.31	promoter	FAM9B_promoter
X	29213769	29213972	204	8	0.0470372	F(2,3)=10.01	R1	2	2	2	98.43	89.84	87.4	1	0.9701	0.9219	0.875	0.8909	0.8611	-608455	on_intron	27476369-27477064	1737401	-	5'	IL1RAPL1	28605516-29974840	protein_coding	-8.59	-2.44	-11.03	intron	IL1RAPL1_intron
X	43831914	43832051	138	4	0.0413248	F(2,3)=11.05	R3	2	2	2	48.59	57.58	60.04	0.4561	0.5055	0.556	0.5893	0.5865	0.6117	-835	on_intron	43888361-43888836	56786	-	3'	NDP	43808022-43832750	protein_coding	8.99	2.46	11.45	promoter	NDP_promoter
X	100274782	100274913	132	2	0.0250903	F(2,3)=16.00	R1	2	2	2	84.09	78.1	73.63	0.8452	0.8333	0.7895	0.7619	0.75	0.7143	-32322	on_intron	100446241-100446737	171825	-	3'	TRMT2B	100264335-100307105	protein_coding	-5.99	-4.47	-10.46	intron	TRMT2B_intron
X	100912397	100912443	47	1	0.0209004	F(2,3)=18.27	R1	2	2	2	100	98.57	89.47	1	1	1	0.96	0.8824	0.9048	-2478	on_exon	101186526-101187258	274816	-	3'	ARMCX2	100910267-100914876	protein_coding	-1.43	-9.1	-10.53	exon	ARMCX2_exon
X	103040166	103040300	135	3	0.024739	F(2,3)=16.17	R1	2	2	2	48.86	44.44	36.23	0.5	0.4808	0.4333	0.4583	0.3871	0.3421	-11652	on_intron	102862720-102863148	177447	-	5'	PLP1	103028647-103047548	protein_coding	-4.42	-8.21	-12.63	intron	PLP1_intron
X	107069781	107069848	68	9	0.029722	F(2,3)=14.13	R1	2	2	2	32.94	27.86	22.26	0.3299	0.3282	0.2674	0.2915	0.2424	0.1985	-862	on_intron	107018607-107019611	51175	-	5'	MID2	107068985-107170423	protein_coding	-5.08	-5.6	-10.68	promoter	MID2_promoter
X	147667218	147667285	68	4	0.00087155	F(2,3)=162.90	R3	2	2	2	82.13	89.58	92.9	0.824	0.8171	0.8927	0.9036	0.9262	0.9344	-85145	on_intron	147581862-147583283	85357	-	5'	AFF2	147582139-148082193	protein_coding	7.45	3.32	10.77	intron	AFF2_intron
X	153640008	153640138	131	15	0.000769117	F(2,3)=177.19	R3	2	2	2	12.33	20.97	25.74	0.1186	0.1324	0.2092	0.2109	0.26	0.25	-283	on_exon	153639735-153640675	274	CpGI_core	5'	TAZ	153639854-153650065	protein_coding	8.64	4.77	13.41	promoter	TAZ_promoter

## Sheet: Table S6
Supplementary Table S6: 134 Promoter Genes Unique in Healthy Controls
Chr	Start	End	Len	CpGs	Pr	Test	X.Meth	Count_0hr	Count_24hr	Count_48hr	Meth_0hr	Meth_24hr	Meth_48hr	C012_0hr	C036_0hr	C012_24hr	C036_24hr	C012_48hr	C036_48hr	Enddist	Overlap	CpGIs_range	CpGIs_dist	CpGI_relation	Strand	GeneID	GeneRange	Biotype	diff_0_24	diff_24_48	diff_0_48	Gene_Location	Label
1	1154981	1155035	55	4	0.00309569	F(2,3)=69.12	R2	2	2	2	60.26	88.24	82.96	0.5909	0.6118	0.8667	0.9259	0.8354	0.8214	-12429	on_intron	1166903-1168985	13951	-	3'	SDF4	1152288-1167411	protein_coding	27.98	-5.28	22.7	intron	SDF4_intron
1	2341915	2342046	132	1	0.00488704	F(2,3)=50.59	R2	2	2	2	83.58	93.85	90.16	0.8261	0.8409	0.9444	0.931	0.8929	0.9091	-3320	on_intron	2374819-2375814	33769	-	3'	PEX10	2336236-2345236	protein_coding	10.27	-3.69	6.58	intron	PEX10_intron
1	2538071	2538123	53	1	0.0115028	F(2,3)=27.94	R1	2	2	2	91.11	63.46	90	0.9032	0.9286	0.6585	0.5455	0.9	0.9	-26409	on_intron	2574031-2574864	36742	-	3'	MMEL1	2522078-2564481	protein_coding	-27.65	26.54	-1.11	intron	MMEL1_intron
1	3305691	3305757	67	1	0.0350266	F(2,3)=12.51	R1	2	2	2	86.67	75.56	77.01	0.8548	0.8837	0.7719	0.7273	0.7843	0.75	-320024	on_intron	2983926-2987962	321766	-	5'	PRDM16	2985732-3355185	protein_coding	-11.11	1.45	-9.66	intron	PRDM16_intron
1	6558324	6558426	103	1	0.018192	F(2,3)=20.19	R1	2	2	2	90.62	68.57	89.47	0.9032	0.9091	0.6944	0.6765	0.9444	0.85	-21796	on_intron	6614137-6614835	56410	-	3'	PLEKHG5	6526152-6580121	protein_coding	-22.05	20.9	-1.15	intron	PLEKHG5_intron
1	21038302	21038488	187	5	0.0343144	F(2,3)=12.70	R1	2	2	2	94.88	84.09	86.67	0.9612	0.9375	0.8408	0.8411	0.8922	0.8426	-6207	on_intron	21043736-21044771	6284	-	3'	KIF17	20990507-21044510	protein_coding	-10.79	2.58	-8.21	intron	KIF17_intron
1	25257325	25257391	67	5	0.0473176	F(2,3)=9.97	R3	2	2	2	75.31	59.34	76.99	0.7419	0.7681	0.615	0.5185	0.7391	0.8182	-34286	on_intron	25558564-25559178	301788	-	3'	RUNX3	25226002-25291612	protein_coding	-15.97	17.65	1.68	intron	RUNX3_intron
1	32082863	32083014	152	4	0.0239499	F(2,3)=16.55	R2	2	2	2	69.6	81.12	70.85	0.6724	0.7023	0.7841	0.8232	0.6966	0.7164	274	-	32083150-32084069	-286	CpGI_shore	5'	HCRTR1	32083287-32098119	protein_coding	11.52	-10.27	1.25	promoter	HCRTR1_promoter
1	32149760	32149868	109	2	0.0430751	F(2,3)=10.71	R1	2	2	2	57.41	47.34	54.96	0.5728	0.5752	0.493	0.4308	0.5513	0.5472	-20159	exon_intron_boundary	32226147-32226726	76859	-	3'	COL16A1	32117848-32169920	protein_coding	-10.07	7.62	-2.45	boundary	COL16A1_boundary
1	36574634	36574827	194	5	0.0105711	F(2,3)=29.64	R1	2	2	2	41.63	30.7	32.16	0.4211	0.4144	0.2871	0.3246	0.3158	0.3235	-16186	on_intron	36590331-36591121	16295	-	3'	COL8A2	36560837-36590821	protein_coding	-10.93	1.46	-9.47	intron	COL8A2_intron
1	37333487	37333680	194	4	0.0101684	F(2,3)=30.46	R1	2	2	2	80	61.49	66.36	0.7917	0.8095	0.6438	0.5867	0.6585	0.6667	-166242	on_intron	37498378-37500624	166945	-	3'	GRIK3	37261128-37499730	protein_coding	-18.51	4.87	-13.64	intron	GRIK3_intron
1	42270646	42270728	83	1	0.0116702	F(2,3)=27.65	R3	2	2	2	82.93	95	100	0.8	0.8571	0.9545	0.9444	1	1	-230949	on_intron	42500856-42501980	231253	-	3'	HIVEP3	41972036-42501596	protein_coding	12.07	5	17.07	intron	HIVEP3_intron
1	43415576	43415684	109	1	0.00429226	F(2,3)=55.29	R2	2	2	2	75.76	88.52	70.21	0.7692	0.75	0.8889	0.88	0.6818	0.72	-8962	on_intron	43423468-43424938	9255	-	3'	SLC2A1	43391519-43424539	protein_coding	12.76	-18.31	-5.55	intron	SLC2A1_intron
1	43701705	43701817	113	2	0.0336624	F(2,3)=12.89	R1	2	2	2	85.9	72.2	74.8	0.8723	0.8496	0.6974	0.7347	0.7188	0.7778	-63996	on_intron	43637504-43638052	64202	-	5'	WDR65	43637820-43720029	protein_coding	-13.7	2.6	-11.1	intron	WDR65_intron
1	45267408	45267575	168	1	0.0346306	F(2,3)=12.62	R1	2	2	2	51.72	34.9	41.91	0.5	0.5253	0.3059	0.3832	0.4259	0.4146	-1677	intron_internal	45265535-45266783	1874	CpGI_shore	5'	PLK3	45265897-45271662	protein_coding	-16.82	7.01	-9.81
1	55054737	55054836	100	2	0.00461517	F(2,3)=52.61	R1	2	2	2	88.26	72.62	76.03	0.8657	0.8963	0.7303	0.7207	0.767	0.7442	-46905	on_intron	55007705-55008448	47033	-	5'	ACOT11	55007930-55104865	protein_coding	-15.64	3.41	-12.23	intron	ACOT11_intron
1	56972157	56972246	90	2	0.0259782	F(2,3)=15.60	R2	2	2	2	14.97	30.41	8.89	0.2051	0.1101	0.3095	0.2969	0.087	0.0909	-138816	on_intron	57110664-57111588	139343	-	3'	PPAP2B	56960419-57110974	protein_coding	15.44	-21.52	-6.08	intron	PPAP2B_intron
1	86887264	86887363	100	2	0.0266813	F(2,3)=15.30	R1	2	2	2	84.91	63.86	72.34	0.8621	0.8333	0.625	0.6585	0.6979	0.7778	2407	-	86861567-86862083	25698	-	5'	CLCA2	86889769-86922241	protein_coding	-21.05	8.48	-12.57	promoter	CLCA2_promoter
1	94577226	94577336	111	1	0.0318363	F(2,3)=13.43	R1	2	2	2	93.15	76.09	79.59	0.9286	0.9333	0.8	0.7143	0.7917	0.8	-9461	on_intron	94702654-94703344	126009	-	3'	ABCA4	94458391-94586688	protein_coding	-17.06	3.5	-13.56	intron	ABCA4_intron
1	109632782	109632914	133	9	0.00300286	F(2,3)=70.57	R2	2	2	2	33.7	45.42	37.56	0.3311	0.3447	0.4461	0.467	0.3745	0.3769	444	-	109632544-109633632	239	CpGI_core	5'	TMEM167B	109633357-109639556	protein_coding	11.72	-7.86	3.86	promoter	TMEM167B_promoter
1	150240456	150240630	175	2	0.0171208	F(2,3)=21.08	R1	2	2	2	69.89	57.92	55.13	0.6774	0.7097	0.5484	0.595	0.5424	0.5567	-1523	exon_intron_boundary	150283531-150284014	43385	-	3'	APH1A	150237804-150241980	protein_coding	-11.97	-2.79	-14.76	boundary	APH1A_boundary
1	151210677	151210832	156	2	0.0437114	F(2,3)=10.59	R2	2	2	2	68.42	83.64	77.53	0.6667	0.6957	0.8511	0.8254	0.7391	0.814	-40406	on_intron	151118050-151119373	92628	-	5'	PIP5K1A	151170425-151222012	protein_coding	15.22	-6.11	9.11	intron	PIP5K1A_intron
1	155441263	155441362	100	1	0.0041268	F(2,3)=56.80	R1	2	2	2	96.58	85.48	71.67	0.9552	0.98	0.8548	0.8548	0.7	0.75	-91334	on_intron	155531915-155533280	91919	-	3'	ASH1L	155305059-155532598	protein_coding	-11.1	-13.81	-24.91	intron	ASH1L_intron
1	156353785	156353919	135	3	0.0188609	F(2,3)=19.67	R2	2	2	2	35.19	70.45	57.65	0.36	0.3448	0.7143	0.6923	0.4783	0.6129	-14915	on_intron	156338759-156339251	15027	-	5'	RHBG	156339003-156355011	protein_coding	35.26	-12.8	22.46	intron	RHBG_intron
1	160143322	160143472	151	3	0.0483376	F(2,3)=9.80	R2	2	2	2	60.28	70.33	58.2	0.6071	0.6	0.6667	0.729	0.5962	0.5714	-22111	intron_exon_boundary	160068041-160069002	75282	-	5'	ATP1A4	160121360-160156767	protein_coding	10.05	-12.13	-2.08	boundary	ATP1A4_boundary
1	182359214	182359305	92	5	0.0165241	F(2,3)=21.62	R2	2	2	2	14.45	25.65	13.81	0.1296	0.1563	0.262	0.2431	0.1278	0.1613	-2126	on_intron	182359698-182361563	2259	CpGI_shore	3'	GLUL	182350839-182361341	protein_coding	11.2	-11.84	-0.64	intron	GLUL_intron
1	202606894	202606950	57	1	0.0239864	F(2,3)=16.53	R2	2	2	2	55.88	72.73	52.38	0.55	0.5714	0.6875	0.7647	0.5455	0.5	-72650	on_intron	202678882-202679769	72820	-	3'	SYT2	202559724-202679545	protein_coding	16.85	-20.35	-3.5	intron	SYT2_intron
1	204487232	204487406	175	4	0.0210408	F(2,3)=18.18	R1	2	2	2	78.24	62.59	75.69	0.7791	0.7841	0.6023	0.6374	0.8033	0.7389	-1894	on_intron	204463294-204464086	23939	-	5'	MDM4	204485511-204542871	protein_coding	-15.65	13.1	-2.55	intron	MDM4_intron
1	226825784	226825860	77	2	0.0471804	F(2,3)=9.99	R1	2	2	2	98.04	85.85	88.17	0.9844	0.9737	0.88	0.8065	0.8913	0.8723	-101239	on_intron	227058046-227058906	233047	-	3'	ITPKB	226819391-226927024	protein_coding	-12.19	2.32	-9.87	intron	ITPKB_intron
2	1850538	1850649	112	1	0.0110503	F(2,3)=28.73	R1	2	2	2	99.04	87.21	95.45	1	0.9836	0.8837	0.8605	0.9688	0.9412	-484493	on_intron	3174395-3174851	1324203	-	3'	MYT1L	1792885-2335032	protein_coding	-11.83	8.24	-3.59	intron	MYT1L_intron
2	42703925	42704046	122	1	0.0143289	F(2,3)=23.93	R3	2	2	2	87.5	98.18	100	0.8667	0.8846	0.9565	1	1	1	-17311	on_intron	42719785-42722166	18121	-	3'	KCNG3	42669157-42721237	protein_coding	10.68	1.82	12.5	intron	KCNG3_intron
2	43445365	43445432	68	1	0.0426422	F(2,3)=10.79	R1	2	2	2	58.33	45.65	44.83	0.6129	0.5517	0.4348	0.4783	0.4615	0.4375	-377819	on_intron	43822929-43823370	377939	-	3'	THADA	43393800-43823185	protein_coding	-12.68	-0.82	-13.5	intron	THADA_intron
2	48010959	48011020	62	3	0.00125014	F(2,3)=127.76	R1	2	2	2	12.32	0.49	0.95	0.1277	0.1136	0.006	0	0.0137	0	-798	on_intron	48009809-48011930	1151	CpGI_core	5'	MSH6	48010221-48034092	protein_coding	-11.83	0.46	-11.37	promoter	MSH6_promoter
2	86295891	86295937	47	1	0.037603	F(2,3)=11.86	R1	2	2	2	100	87.8	100	1	1	0.9	0.8182	1	1	-37386	on_intron	86332660-86333650	37714	-	3'	POLR1A	86253451-86333278	protein_coding	-12.2	12.2	0	intron	POLR1A_intron
2	95986195	95986356	162	4	0.0193266	F(2,3)=19.33	R1	2	2	2	70.7	49.31	65.78	0.6632	0.7329	0.4884	0.4957	0.6311	0.6803	-23303	on_intron	95908722-95909533	77474	-	5'	KCNIP3	95963052-96051825	protein_coding	-21.39	16.47	-4.92	intron	KCNIP3_intron
2	113935434	113935511	78	3	0.0446427	F(2,3)=10.42	R1	2	2	2	85.17	71.08	74.67	0.8365	0.8667	0.6837	0.75	0.7396	0.7593	-20608	on_intron	113914682-113915396	20753	-	5'	PSD4	113914902-113960814	protein_coding	-14.09	3.59	-10.5	intron	PSD4_intron
2	133575813	133575969	157	1	0.0287569	F(2,3)=14.48	R3	2	2	2	98	87.84	98.04	1	0.963	0.8636	0.8846	0.963	1	-750220	on_intron	134821107-134821981	1246013	-	3'	NCKAP5	133429374-134326034	protein_coding	-10.16	10.2	0.04	intron	NCKAP5_intron
2	178628260	178628345	86	2	0.0279965	F(2,3)=14.77	R1	2	2	2	31.85	16.15	22.64	0.3333	0.3026	0.1444	0.2	0.2344	0.2143	-344820	on_intron	178977079-178977828	349484	-	3'	PDE11A	178492797-178973081	protein_coding	-15.7	6.49	-9.21	intron	PDE11A_intron
2	179897289	179897373	85	1	0.0103575	F(2,3)=30.07	R3	2	2	2	28.3	42.37	44.44	0.28	0.2857	0.3913	0.4444	0.44	0.4545	-17523	on_intron	180128619-180129663	232291	-	3'	CCDC141	179694484-179914813	protein_coding	14.07	2.07	16.14	intron	CCDC141_intron
2	191388719	191388866	148	1	0.0456704	F(2,3)=10.24	R2	2	2	2	88.89	100	100	0.9286	0.8636	1	1	1	1	-10728	on_intron	191399003-191399742	10877	-	3'	TMEM194B	191369068-191399448	protein_coding	11.11	0	11.11	intron	TMEM194B_intron
2	203038033	203038215	183	8	0.0108731	F(2,3)=29.06	R1	2	2	2	85.34	68.14	77.32	0.8774	0.843	0.7037	0.6703	0.7905	0.7622	-100236	on_intron	202897387-202901046	140647	-	5'	AC079354.1	202937978-203062585	protein_coding	-17.2	9.18	-8.02	intron	AC079354.1_intron
2	203931508	203931547	40	1	0.000661891	F(2,3)=196.00	R1	2	2	2	100	88.89	100	1	1	0.8846	0.9	1	1	-51944	on_intron	203879250-203879891	52259	-	5'	NBEAL1	203879602-204091101	protein_coding	-11.11	11.11	0	intron	NBEAL1_intron
2	219696567	219696694	128	3	0.00469672	F(2,3)=51.98	R2	2	2	2	55.29	75.81	68.32	0.5714	0.5439	0.7308	0.7687	0.6829	0.6833	-241	on_intron	219710768-219711743	15050	-	3'	PRKAG3	219687106-219696809	protein_coding	20.52	-7.49	13.03	promoter	PRKAG3_promoter
2	220337743	220337935	193	3	0.0185164	F(2,3)=19.93	R1	2	2	2	95.29	79.67	87.18	0.9815	0.9397	0.775	0.8137	0.8519	0.8824	-38366	exon_intron_boundary	220299484-220300243	38260	-	5'	SPEG	220299568-220363009	protein_coding	-15.62	7.51	-8.11	boundary	SPEG_boundary
2	220391532	220391739	208	5	0.0261054	F(2,3)=15.55	R1	2	2	2	61.54	51.2	50.59	0.6327	0.5862	0.5067	0.52	0.5143	0.5	-12846	on_intron	220361463-220363254	30070	-	5'	ACCN4	220378892-220403494	protein_coding	-10.34	-0.61	-10.95	intron	ACCN4_intron
2	220426945	220427037	93	1	0.0208214	F(2,3)=18.32	R3	2	2	2	67.27	78.33	90.62	0.6364	0.697	0.7333	0.8	0.9286	0.8889	-9635	on_intron	220462308-220462944	35908	-	3'	OBSL1	220415451-220436581	protein_coding	11.06	12.29	23.35	intron	OBSL1_intron
2	234737475	234737547	73	1	0.00695676	F(2,3)=39.66	R2	2	2	2	82.98	93.94	80.65	0.8462	0.8095	0.9444	0.9333	0.8095	0.8	-53176	on_intron	234663596-234664071	73880	-	5'	HEATR7B1	234684370-234742069	protein_coding	10.96	-13.29	-2.33	intron	HEATR7B1_intron
2	237022078	237022179	102	1	0.0395829	F(2,3)=11.41	R1	2	2	2	79.05	62.65	70.37	0.7843	0.7963	0.6296	0.6207	0.75	0.6667	-619445	on_intron	236401800-236403946	620279	-	5'	AGAP1	236402733-237035198	protein_coding	-16.4	7.72	-8.68	intron	AGAP1_intron
2	237078556	237078618	63	2	0.027051	F(2,3)=15.15	R3	2	2	2	4.69	16.02	17.83	0.0571	0.0345	0.1579	0.1642	0.1538	0.2157	1545	-	237071795-237078762	145	CpGI_core	3'	GBX2	237073879-237077012	protein_coding	11.33	1.81	13.14	promoter	GBX2_promoter
2	239356139	239356236	98	1	0.0210521	F(2,3)=18.17	R1	2	2	2	98.57	87.91	97.5	1	0.9762	0.8868	0.8684	0.96	1	-20852	on_intron	239335161-239336263	20979	-	5'	ASB1	239335383-239360891	protein_coding	-10.66	9.59	-1.07	intron	ASB1_intron
2	241524645	241524692	48	1	0.0490798	F(2,3)=9.69	R1	2	2	2	93.18	83	84.85	0.9362	0.9268	0.8542	0.8077	0.8649	0.8276	1442	-	241525623-241526835	-977	CpGI_shore	5'	CAPN10	241526133-241557122	protein_coding	-10.18	1.85	-8.33	promoter	CAPN10_promoter
2	241697082	241697217	136	2	0.0492415	F(2,3)=9.67	R1	2	2	2	90.4	77.78	85.71	0.9516	0.8783	0.7627	0.7857	0.8667	0.8491	-62642	on_intron	241758142-241760783	63567	-	3'	KIF1A	241653181-241759725	protein_coding	-12.62	7.93	-4.69	intron	KIF1A_intron
3	9050456	9050644	189	1	0.0483592	F(2,3)=9.80	R3	2	2	2	80.85	70.37	93.33	0.8462	0.7941	0.75	0.6905	1	0.9	-354280	on_intron	9437946-9439760	389117	-	3'	SRGAP3	9022275-9404737	protein_coding	-10.48	22.96	12.48	intron	SRGAP3_intron
3	14808073	14808148	76	2	0.00486645	F(2,3)=50.73	R2	2	2	2	83.87	94.66	93.81	0.837	0.8413	0.9451	0.95	0.9492	0.9211	-91541	on_intron	14692932-14693429	115142	-	5'	C3orf20	14716606-14814541	protein_coding	10.79	-0.85	9.94	intron	C3orf20_intron
3	37568453	37568529	77	1	0.0115993	F(2,3)=27.77	R3	2	2	2	97.78	83.33	100	0.9615	1	0.85	0.8	1	1	-74922	on_intron	37493419-37494538	75035	-	5'	ITGA9	37493606-37865005	protein_coding	-14.45	16.67	2.22	intron	ITGA9_intron
3	38317689	38317734	46	1	0.033346	F(2,3)=12.98	R3	2	2	2	74.19	95.56	100	0.7895	0.6667	0.9706	0.9091	1	1	-10430	on_intron	38206499-38207642	111191	-	5'	SLC22A13	38307303-38319806	protein_coding	21.37	4.44	25.81	intron	SLC22A13_intron
3	49966742	49966819	78	5	0.0400097	F(2,3)=11.32	R2	2	2	2	9.09	19.46	8.82	0.0852	0.101	0.2072	0.1579	0.0839	0.0984	-863	on_intron	49977368-49978196	11378	-	3'	MON1A	49946302-49967606	protein_coding	10.37	-10.64	-0.27	promoter	MON1A_promoter
3	50432941	50433103	163	3	0.0464998	F(2,3)=10.10	R2	2	2	2	59.39	74.56	74.37	0.5806	0.6019	0.7442	0.747	0.6962	0.7901	-108733	on_intron	50604906-50605359	172257	-	3'	CACNA2D2	50400233-50541675	protein_coding	15.17	-0.19	14.98	intron	CACNA2D2_intron
3	63835869	63835968	100	3	0.0209171	F(2,3)=18.26	R1	2	2	2	95.93	79.53	85.97	0.9722	0.9412	0.7975	0.7895	0.8438	0.9016	-13709	on_intron	63849047-63850357	14390	-	3'	THOC7	63819546-63849579	protein_coding	-16.4	6.44	-9.96	intron	THOC7_intron
3	100401213	100401425	213	17	0.0302496	F(2,3)=13.95	R2	2	2	2	71.63	84.41	77.18	0.7165	0.7163	0.8478	0.8416	0.7322	0.7922	-72991	on_intron	100196281-100197127	204933	-	5'	GPR128	100328433-100414323	protein_coding	12.78	-7.23	5.55	intron	GPR128_intron
3	109019525	109019574	50	1	0.00953219	F(2,3)=31.87	R3	2	2	2	98.39	87.84	100	1	0.9737	0.8667	0.8966	1	1	-15838	on_intron	109060000-109060545	40972	-	3'	DPPA2	109012635-109035364	protein_coding	-10.55	12.16	1.61	intron	DPPA2_intron
3	119533601	119533769	169	3	0.00875107	F(2,3)=33.82	R2	2	2	2	77.05	92.36	86.27	0.7727	0.7692	0.9245	0.9231	0.8333	0.8788	-34437	on_intron	119421804-119422334	111798	-	5'	NR1I2	119499331-119537332	protein_coding	15.31	-6.09	9.22	intron	NR1I2_intron
3	125829231	125829330	100	2	0.0141406	F(2,3)=24.15	R1	2	2	2	93.58	70.83	75.32	0.9333	0.9381	0.7542	0.6712	0.75	0.7586	-87605	on_intron	125931736-125932535	103206	-	3'	ALDH1L1	125822412-125916837	protein_coding	-22.75	4.49	-18.26	intron	ALDH1L1_intron
3	127425860	127425909	50	1	0.0061381	F(2,3)=43.24	R1	2	2	2	92.31	74.77	91.38	0.9355	0.9149	0.766	0.7333	0.931	0.8966	-132158	on_intron	127633994-127634667	208759	-	3'	MGLL	127407909-127558019	protein_coding	-17.54	16.61	-0.93	intron	MGLL_intron
3	127765564	127765663	100	4	0.0457462	F(2,3)=10.23	R1	2	2	2	94.4	81.27	87.75	0.9392	0.9538	0.8148	0.807	0.8504	0.9221	4822	-	127633994-127634667	131571	-	5'	SEC61A1	127770484-127790526	protein_coding	-13.13	6.48	-6.65	promoter	SEC61A1_promoter
3	129297147	129297256	110	4	0.0448772	F(2,3)=10.38	R2	2	2	2	18.57	33.21	21.23	0.233	0.1618	0.3217	0.3394	0.1977	0.2258	-28513	intron_exon_boundary	129323916-129326205	28950	-	3'	PLXND1	129274018-129325661	protein_coding	14.64	-11.98	2.66	boundary	PLXND1_boundary
3	175073939	175074092	154	1	0.0203883	F(2,3)=18.60	R3	2	2	2	62.07	73.91	81.4	0.6364	0.6111	0.6923	0.7576	0.8333	0.8	-917728	on_intron	173113271-173113930	1960669	-	5'	NAALADL2	174156363-175523428	protein_coding	11.84	7.49	19.33	intron	NAALADL2_intron
3	184104073	184104114	42	1	0.0380154	F(2,3)=11.77	R2	2	2	2	57.14	73.68	69.39	0.5333	0.6154	0.7353	0.7391	0.7037	0.6818	-6252	on_intron	184097517-184099582	6557	-	5'	CHRD	184097861-184108524	protein_coding	16.54	-4.29	12.25	intron	CHRD_intron
3	191897494	191897593	100	2	0.0132504	F(2,3)=25.29	R1	2	2	2	72.3	59.25	68.28	0.7133	0.7329	0.6094	0.5766	0.6917	0.6667	-588058	on_intron	192506676-192507218	609626	-	3'	FGF12	191859684-192485553	protein_coding	-13.05	9.03	-4.02	intron	FGF12_intron
3	195806201	195806340	140	4	0.014417	F(2,3)=23.82	R3	2	2	2	84.4	57.77	85.9	0.8594	0.8342	0.5208	0.6273	0.8857	0.8471	-2858	on_intron	195808279-195809219	2880	CpGI_shoreshelf	3'	TFRC	195754054-195809060	protein_coding	-26.63	28.13	1.5	intron	TFRC_intron
3	197433735	197433935	201	4	0.0369741	F(2,3)=12.02	R1	2	2	2	95.15	84.31	94.44	0.9444	0.9592	0.8448	0.8409	0.973	0.9143	-42862	on_intron	197476263-197477556	43622	-	3'	KIAA0226	197398264-197476598	protein_coding	-10.84	10.13	-0.71	intron	KIAA0226_intron
4	2070490	2070570	81	1	0.0251549	F(2,3)=15.97	R3	2	2	2	87.5	97.53	97.78	0.8654	0.8889	0.9672	1	0.9655	1	-9330	on_exon	2059929-2063181	10562	-	5'	NAT8L	2061239-2070816	protein_coding	10.03	0.25	10.28	exon	NAT8L_exon
4	2963264	2963357	94	5	0.0448212	F(2,3)=10.39	R3	2	2	2	41.42	61	61.76	0.4188	0.4068	0.6211	0.596	0.6762	0.5556	-1847	on_intron	2964460-2966014	2658	CpGI_shore	3'	NOP14	2939660-2965112	protein_coding	19.58	0.76	20.34	intron	NOP14_intron
4	5813962	5814019	58	1	0.000207702	F(2,3)=426.19	R1	2	2	2	100	89.06	90	1	1	0.8889	0.8947	0.8966	0.9048	-101094	on_exon	5712805-5713451	101158	-	5'	EVC	5712924-5830772	protein_coding	-10.94	0.94	-10	exon	EVC_exon
4	6059145	6059191	47	1	0.019172	F(2,3)=19.44	R3	2	2	2	93.33	82.14	100	0.9615	0.8947	0.8125	0.8333	1	1	-143172	on_intron	6200844-6202822	143632	-	3'	JAKMIP1	6027926-6202318	protein_coding	-11.19	17.86	6.67	intron	JAKMIP1_intron
4	8069434	8069609	176	4	0.0345863	F(2,3)=12.63	R1	2	2	2	87.66	77.52	79.58	0.875	0.8776	0.7549	0.7854	0.8293	0.7867	-91124	on_intron	8159729-8161260	91652	-	3'	ABLIM2	7967039-8160559	protein_coding	-10.14	2.06	-8.08	intron	ABLIM2_intron
4	8562452	8562530	79	3	0.0336755	F(2,3)=12.88	R2	2	2	2	66.08	84.34	70.78	0.6381	0.697	0.8278	0.8841	0.6923	0.74	-2077	on_intron	8442434-8443113	120019	-	5'	GPR78	8560452-8621486	protein_coding	18.26	-13.56	4.7	intron	GPR78_intron
4	40564371	40564573	203	4	0.046643	F(2,3)=10.08	R2	2	2	2	43.88	73.53	39.44	0.3939	0.4615	0.7407	0.7292	0.2759	0.4762	-68520	on_intron	40751843-40752493	187921	-	3'	RBM47	40425272-40632892	protein_coding	29.65	-34.09	-4.44	intron	RBM47_intron
4	55548752	55548890	139	3	0.0121145	F(2,3)=26.94	R2	2	2	2	75.63	87.28	69.23	0.7717	0.7286	0.8678	0.8846	0.6825	0.7209	-24804	on_intron	55523410-55525297	25343	-	5'	KIT	55524085-55606881	protein_coding	11.65	-18.05	-6.4	intron	KIT_intron
4	99525344	99525465	122	1	0.042187	F(2,3)=10.88	R1	2	2	2	82.35	43.64	61.76	0.9231	0.7895	0.4	0.45	0.7059	0.5294	-54435	on_intron	99579143-99580160	54696	-	3'	TSPAN5	99391518-99579780	protein_coding	-38.71	18.12	-20.59	intron	TSPAN5_intron
4	149004109	149004328	220	1	0.0494828	F(2,3)=9.63	R1	2	2	2	96.72	86.67	87.72	1	0.9574	0.8947	0.8571	0.8462	0.8864	-361740	on_intron	149363213-149367056	362729	-	3'	NR3C2	148999913-149365850	protein_coding	-10.05	1.05	-9	intron	NR3C2_intron
5	850702	850766	65	4	0.0175189	F(2,3)=20.74	R1	2	2	2	89.47	76.77	83.65	0.8889	0.9016	0.7742	0.7581	0.8125	0.8571	-42236	exon_intron_boundary	892523-893479	42714	-	3'	BRD9	850406-892939	protein_coding	-12.7	6.88	-5.82	boundary	BRD9_boundary
5	980615	980687	73	2	0.0164072	F(2,3)=21.73	R1	2	2	2	68.63	57.45	54.17	0.6714	0.6988	0.5581	0.6	0.5517	0.5263	-1206	on_intron	926587-927401	54029	-	5'	RP11-661C8.3	979480-981415	protein_coding	-11.18	-3.28	-14.46	intron	RP11-661C8.3_intron
5	1028664	1028811	148	5	0.0329075	F(2,3)=13.11	R1	2	2	2	88.89	75.97	83.74	0.9023	0.878	0.7692	0.7482	0.866	0.8113	-19866	on_intron	1008716-1010039	19949	-	5'	NKD2	1008944-1039058	protein_coding	-12.92	7.77	-5.15	intron	NKD2_intron
5	14504960	14505091	132	1	0.00238195	F(2,3)=82.60	R2	2	2	2	70.97	83.33	77.97	0.7	0.7188	0.8421	0.8276	0.7778	0.7812	-361279	on_intron	14143018-14145350	361943	-	5'	TRIO	14143811-14532235	protein_coding	12.36	-5.36	7	intron	TRIO_intron
5	35222128	35222260	133	3	0.0139229	F(2,3)=24.42	R1	2	2	2	93.01	82.2	84.44	0.9275	0.9324	0.8421	0.8033	0.8421	0.8485	-8665	on_intron	35617856-35618339	396080	-	3'	PRLR	35048861-35230794	protein_coding	-10.81	2.24	-8.57	intron	PRLR_intron
5	38586135	38586273	139	2	0.0144259	F(2,3)=23.81	R2	2	2	2	11.21	32.35	23	0.0455	0.1294	0.32	0.3256	0.2292	0.2308	-22320	on_intron	38845503-38846476	260204	-	3'	LIFR	38475065-38608456	protein_coding	21.14	-9.35	11.79	intron	LIFR_intron
5	64565781	64565915	135	1	0.0227338	F(2,3)=17.19	R3	2	2	2	71.23	89.39	93.48	0.7368	0.6857	0.881	0.9167	0.9643	0.8889	-211965	on_intron	64858776-64859283	293369	-	3'	ADAMTS6	64444563-64777747	protein_coding	18.16	4.09	22.25	intron	ADAMTS6_intron
5	114506914	114507053	140	2	0.00481598	F(2,3)=51.10	R2	2	2	2	24.38	35.82	31.52	0.2459	0.2417	0.3444	0.3694	0.31	0.3214	-9328	on_intron	114631852-114632631	125579	-	3'	TRIM36	114460459-114516243	protein_coding	11.44	-4.3	7.14	intron	TRIM36_intron
5	125826053	125826159	107	1	0.0290816	F(2,3)=14.36	R1	2	2	2	100	82.98	96.55	1	1	0.8519	0.8	1	0.9333	-130334	on_intron	124227985-124228556	1598069	-	5'	GRAMD3	125695824-125832186	protein_coding	-17.02	13.57	-3.45	intron	GRAMD3_intron
5	133890280	133890447	168	5	0.0326013	F(2,3)=13.20	R1	2	2	2	61.59	51.53	54.42	0.6289	0.6036	0.5379	0.5	0.5345	0.5506	-30443	on_intron	133859943-133863428	30338	-	5'	PHF15	133860003-133918918	protein_coding	-10.06	2.89	-7.17	intron	PHF15_intron
5	140581573	140581652	80	4	0.0308699	F(2,3)=13.74	R1	2	2	2	57.39	46.82	50	0.5608	0.598	0.4796	0.4409	0.494	0.5114	-2468	on_exon	140573424-140574316	8150	-	5'	PCDHB11	140579183-140582618	protein_coding	-10.57	3.18	-7.39	exon	PCDHB11_exon
5	170878817	170878895	79	1	0.0479058	F(2,3)=9.87	R2	2	2	2	85.53	98.36	92.86	0.8372	0.8788	1	0.9615	0.9143	0.9524	-32234	on_intron	170845761-170848124	33057	-	5'	FGF18	170846660-170884627	protein_coding	12.83	-5.5	7.33	intron	FGF18_intron
5	172097133	172097243	111	15	0.00397052	F(2,3)=58.32	R1	2	2	2	92.58	81.81	83.42	0.9308	0.9247	0.8	0.8247	0.8425	0.8318	-28973	on_exon	172068019-172069174	29115	-	5'	NEURL1B	172068269-172118543	protein_coding	-10.77	1.61	-9.16	exon	NEURL1B_exon
5	175105255	175105354	100	3	0.0126642	F(2,3)=26.11	R1	2	2	2	89.37	78.59	84.02	0.8757	0.9066	0.7792	0.7928	0.8348	0.8462	-20320	on_intron	175085005-175085756	20251	-	5'	HRH2	175085033-175113245	protein_coding	-10.78	5.43	-5.35	intron	HRH2_intron
5	176074878	176075086	209	9	0.0325409	F(2,3)=13.22	R2	2	2	2	8.07	19.7	9.98	0.0916	0.0733	0.2264	0.1705	0.1048	0.0976	-697	on_intron	176074139-176074623	740	CpGI_shore	5'	TSPAN17	176074388-176086058	protein_coding	11.63	-9.72	1.91	promoter	TSPAN17_promoter
5	179051342	179051509	168	20	0.00653772	F(2,3)=41.40	R1	2	2	2	35.44	25.38	27.35	0.3486	0.357	0.2511	0.2559	0.2541	0.2814	-10442	on_intron	179084876-179085338	33830	-	3'	HNRNPH1	179041179-179061785	protein_coding	-10.06	1.97	-8.09	intron	HNRNPH1_intron
5	179361703	179361802	100	1	0.0130424	F(2,3)=25.57	R1	2	2	2	93.51	47.37	46.75	0.9111	0.9688	0.4186	0.5192	0.4259	0.5652	-137414	on_intron	179498292-179499338	137537	-	3'	RNF130	179345911-179499118	protein_coding	-46.14	-0.62	-46.76	intron	RNF130_intron
6	12288714	12288756	43	3	0.0496817	F(2,3)=9.60	R1	2	2	2	96.84	84.4	86.96	0.9615	0.9767	0.8354	0.8667	0.9032	0.8421	1841	-	12011541-12013379	277174	-	5'	EDN1	12290596-12297427	protein_coding	-12.44	2.56	-9.88	promoter	EDN1_promoter
6	30619242	30619375	134	3	0.0106308	F(2,3)=29.53	R1	2	2	2	85.27	73.45	72.14	0.8621	0.848	0.7568	0.7207	0.7051	0.7317	-4558	on_intron	30614722-30615643	4521	CpGI_shelf	5'	C6orf136	30614816-30620987	protein_coding	-11.82	-1.31	-13.13	intron	C6orf136_intron
6	31864236	31864393	158	1	0.0385975	F(2,3)=11.63	R2	2	2	2	64.86	85	83.87	0.6667	0.625	0.8636	0.8333	0.9091	0.8	-1227	on_intron	31864898-31865523	1131	CpGI_shore	3'	EHMT2	31847536-31865464	protein_coding	20.14	-1.13	19.01	intron	EHMT2_intron
6	31936177	31936246	70	2	0.0114334	F(2,3)=28.06	R1	2	2	2	94.12	82.31	92.17	0.9333	0.9474	0.8333	0.8	0.9333	0.9091	-9388	on_exon	31926490-31926940	9688	-	5'	SKIV2L	31926857-31937532	protein_coding	-11.81	9.86	-1.95	exon	SKIV2L_exon
6	55307977	55308122	146	1	0.0398587	F(2,3)=11.36	R2	2	2	2	79.1	90.16	83.87	0.7895	0.7931	0.875	0.931	0.8333	0.8462	-136034	on_intron	55774643-55775686	467565	-	3'	HMGCLL1	55299167-55444012	protein_coding	11.06	-6.29	4.77	intron	HMGCLL1_intron
6	134542044	134542113	70	1	0.0248312	F(2,3)=16.12	R2	2	2	2	88.64	100	85.71	0.8571	0.913	1	1	0.8421	0.875	-97205	on_intron	135501989-135504411	962299	-	3'	SGK1	134490384-134639250	protein_coding	11.36	-14.29	-2.93	intron	SGK1_intron
6	149325558	149325698	141	2	0.0340811	F(2,3)=12.77	R1	2	2	2	96.21	85.04	88.76	0.9787	0.9529	0.8246	0.8714	0.8776	0.9	-257233	on_intron	149067953-149069775	257606	-	5'	UST	149068464-149398126	protein_coding	-11.17	3.72	-7.45	intron	UST_intron
6	154539718	154539920	203	1	0.0232738	F(2,3)=16.90	R1	2	2	2	10.81	0	0	0.1429	0.087	0	0	0	0	-208288	on_intron	153450993-153452792	1088726	-	5'	OPRM1	154331631-154568001	protein_coding	-10.81	0	-10.81	intron	OPRM1_intron
6	161663277	161663376	100	3	0.0200948	F(2,3)=18.79	R3	2	2	2	74.86	58.74	76.88	0.7664	0.6957	0.5839	0.5946	0.7579	0.7846	-31815	on_intron	162066918-162067689	404314	-	3'	AGPAT4	161551011-161695093	protein_coding	-16.12	18.14	2.02	intron	AGPAT4_intron
6	168396332	168396431	100	3	0.029764	F(2,3)=14.12	R1	2	2	2	89.59	74.71	72.35	0.8889	0.9042	0.7701	0.7205	0.7033	0.7683	491	-	168390574-168391565	5759	-	5'	KIF25	168396921-168445769	protein_coding	-14.88	-2.36	-17.24	promoter	KIF25_promoter
7	2457785	2457878	94	1	0.0298379	F(2,3)=14.09	R3	2	2	2	57.5	70.73	75	0.6111	0.5455	0.7333	0.6923	0.7619	0.7333	-14654	on_intron	2442793-2444011	14993	-	5'	CHST12	2443223-2474242	protein_coding	13.23	4.27	17.5	intron	CHST12_intron
7	4770704	4770856	153	3	0.0401613	F(2,3)=11.29	R1	2	2	2	35.22	25.08	31.72	0.3968	0.337	0.2472	0.2523	0.3222	0.3139	-87467	on_intron	4681251-4682117	89454	-	5'	FOXK1	4683388-4811074	protein_coding	-10.14	6.64	-3.5	intron	FOXK1_intron
7	15435900	15436079	180	4	0.00677769	F(2,3)=40.38	R1	2	2	2	97.33	79.61	86.67	0.9815	0.9688	0.8077	0.7843	0.8947	0.8537	-165739	on_intron	16256073-16256499	820421	-	3'	AGMO	15239943-15601640	protein_coding	-17.72	7.06	-10.66	intron	AGMO_intron
7	27148580	27148679	100	2	0.0367913	F(2,3)=12.06	R1	2	2	2	84.28	67.32	76.54	0.8049	0.8831	0.6667	0.6825	0.7778	0.75	-43619	on_intron	27195602-27196567	47889	-	3'	HOXA3	27145816-27192200	protein_coding	-16.96	9.22	-7.74	intron	HOXA3_intron
7	32312738	32312836	99	1	0.000688565	F(2,3)=190.87	R1	2	2	2	58.33	45.67	41.56	0.5814	0.5849	0.4681	0.45	0.4118	0.4231	-26202	on_intron	32427060-32427499	114664	-	3'	PDE1C	31790793-32338941	protein_coding	-12.66	-4.11	-16.77	intron	PDE1C_intron
7	37261391	37261597	207	3	5.84e-05	F(2,3)=994.88	R3	2	2	2	65.62	81.25	87.69	0.6579	0.6552	0.8148	0.8108	0.8696	0.881	-227460	on_intron	37955623-37956555	694959	-	3'	ELMO1	36893961-37488852	protein_coding	15.63	6.44	22.07	intron	ELMO1_intron
7	45152007	45152074	68	4	0.0305215	F(2,3)=13.86	R1	2	2	2	74.01	62.32	59.12	0.7439	0.7302	0.6106	0.6618	0.5789	0.619	362	-	45197182-45197807	45734	-	3'	TBRG4	45139699-45151646	protein_coding	-11.69	-3.2	-14.89	promoter	TBRG4_promoter
7	55084424	55084574	151	1	0.0175061	F(2,3)=20.75	R2	2	2	2	79.41	90.32	81.82	0.7778	0.8125	0.9	0.9048	0.8	0.8261	2141	-	55086142-55088105	-1717	CpGI_shore	5'	EGFR	55086714-55324313	protein_coding	10.91	-8.5	2.41	promoter	EGFR_promoter
7	75046476	75046565	90	1	0.00602527	F(2,3)=43.80	R1	2	2	2	100	87.8	89.8	1	1	0.8947	0.8636	0.8889	0.9032	-69071	on_exon	75114832-75115715	69151	-	3'	POM121C	75046066-75115548	protein_coding	-12.2	2	-10.2	exon	POM121C_exon
7	97839911	97839970	60	10	0.0170104	F(2,3)=21.18	R2	2	2	2	33.97	53.17	44.88	0.3019	0.3702	0.549	0.519	0.4467	0.4511	1597	-	97839692-97842005	220	CpGI_core	5'	BHLHA15	97841566-97842271	protein_coding	19.2	-8.29	10.91	promoter	BHLHA15_promoter
7	100481743	100481933	191	3	0.0416799	F(2,3)=10.98	R2	2	2	2	70.93	85.58	83.87	0.6829	0.7333	0.8246	0.8936	0.8367	0.84	-9199	on_intron	100472376-100473393	9368	-	5'	SRRT	100472733-100486285	protein_coding	14.65	-1.71	12.94	intron	SRRT_intron
7	100774767	100774809	43	1	0.00135886	F(2,3)=120.77	R1	2	2	2	68.63	40.43	67.5	0.6842	0.6875	0.4	0.4062	0.7	0.65	-4438	on_intron	100735193-100736066	39575	-	5'	SERPINE1	100770370-100782547	protein_coding	-28.2	27.07	-1.13	intron	SERPINE1_intron
7	115616199	115616403	205	2	0.029424	F(2,3)=14.24	R1	2	2	2	93.02	81.58	91.3	0.9189	0.9388	0.8235	0.8095	0.9444	0.8929	-183750	on_intron	115850371-115851028	234626	-	3'	TFEC	115575202-115799950	protein_coding	-11.44	9.72	-1.72	intron	TFEC_intron
7	128579933	128580152	220	5	0.0067955	F(2,3)=40.31	R2	2	2	2	58.67	70.37	47.33	0.6136	0.5648	0.716	0.6944	0.4531	0.4884	-2485	on_intron	128555266-128556650	24668	-	5'	IRF5	128577666-128590089	protein_coding	11.7	-23.04	-11.34	intron	IRF5_intron
7	140233267	140233353	87	2	0.0416061	F(2,3)=10.99	R1	2	2	2	86	71.2	72.73	0.8776	0.8269	0.7008	0.7344	0.7444	0.6905	-140525	on_intron	140396415-140397357	164005	-	3'	DENND2A	140218220-140373793	protein_coding	-14.8	1.53	-13.27	intron	DENND2A_intron
8	2987232	2987366	135	2	0.00282839	F(2,3)=73.50	R2	2	2	2	85.98	98.98	89.89	0.8679	0.8519	1	0.9796	0.8947	0.902	-1865261	on_intron	4848969-4852635	1865270	-	3'	CSMD1	2792992-4852494	protein_coding	13	-9.09	3.91	intron	CSMD1_intron
8	28227132	28227279	148	3	0.0415204	F(2,3)=11.01	R1	2	2	2	79.21	69.17	63.29	0.7857	0.7945	0.6429	0.7118	0.6	0.6531	-120702	on_intron	28351457-28352560	125282	-	3'	FBXO16	28205804-28347835	protein_coding	-10.04	-5.88	-15.92	intron	FBXO16_intron
8	37667365	37667414	50	1	0.00369456	F(2,3)=61.26	R2	2	2	2	82.86	100	92.31	0.8125	0.8421	1	1	0.9333	0.9091	-25704	on_intron	37619780-37620770	47586	-	5'	GPR124	37641709-37702414	protein_coding	17.14	-7.69	9.45	intron	GPR124_intron
8	125985551	125985612	62	1	0.0432655	F(2,3)=10.67	R1	2	2	2	10	0	0	0.1176	0.0625	0	0	0	0	-71	on_exon	125739318-125741266	246234	-	5'	ZNF572	125985540-125991631	protein_coding	-10	0	-10	promoter	ZNF572_promoter
8	144465127	144465297	171	3	0.0214708	F(2,3)=17.92	R1	2	2	2	90.62	79.35	86.13	0.8974	0.92	0.7835	0.8103	0.8769	0.8472	-14239	on_exon	144450377-144451557	14751	-	5'	RHPN1	144451057-144466390	protein_coding	-11.27	6.78	-4.49	exon	RHPN1_exon
9	576870	576969	100	2	0.0361905	F(2,3)=12.21	R1	2	2	2	86.67	72.78	77.45	0.844	0.9107	0.7417	0.7	0.7727	0.7778	-106677	on_intron	214587-215431	362284	-	5'	KANK1	470291-746105	protein_coding	-13.89	4.67	-9.22	intron	KANK1_intron
9	74983859	74984060	202	3	0.00629707	F(2,3)=42.49	R3	2	2	2	79.31	66.34	82.76	0.7857	0.8	0.6591	0.6667	0.8049	0.8478	3697	-	74979146-74980744	-3315	CpGI_shelf	3'	ZFAND5	74966341-74980163	protein_coding	-12.97	16.42	3.45	promoter	ZFAND5_promoter
9	95990644	95990740	97	1	0.0230488	F(2,3)=17.02	R1	2	2	2	98.41	86.79	85.71	1	0.9706	0.8571	0.875	0.8333	0.8824	-43541	on_intron	95946148-95947835	44497	-	5'	WNK2	95947198-96082854	protein_coding	-11.62	-1.08	-12.7	intron	WNK2_intron
9	96340608	96340673	66	2	0.00701337	F(2,3)=39.44	R2	2	2	2	46.67	57.69	57.14	0.4565	0.4828	0.5818	0.5652	0.575	0.5652	-1983	on_intron	96338041-96339836	2568	CpGI_shore	5'	PHF2	96338689-96441869	protein_coding	11.02	-0.55	10.47	intron	PHF2_intron
9	103289119	103289280	162	2	0.0413586	F(2,3)=11.04	R3	2	2	2	93.86	83.7	94.51	0.963	0.9167	0.8611	0.8214	0.9459	0.9444	-84726	on_intron	103189274-103190052	99846	-	5'	C9orf30-TMEFF1	103204553-103339918	protein_coding	-10.16	10.81	0.65	intron	C9orf30-TMEFF1_intron
9	127550133	127550300	168	2	0.0489317	F(2,3)=9.71	R2	2	2	2	75	85.56	82.29	0.7561	0.746	0.8333	0.8667	0.8529	0.8065	-10862	on_intron	127539225-127540081	10909	-	5'	OLFML2A	127539437-127577164	protein_coding	10.56	-3.27	7.29	intron	OLFML2A_intron
9	129435891	129436068	178	3	0.00510455	F(2,3)=49.10	R1	2	2	2	37.5	22.76	25.4	0.3562	0.3895	0.2308	0.225	0.2442	0.2621	-59345	on_intron	129372738-129378106	63154	-	5'	LMX1B	129376722-129463311	protein_coding	-14.74	2.64	-12.1	intron	LMX1B_intron
9	130513833	130513932	100	4	0.043918	F(2,3)=10.55	R1	2	2	2	97.76	87.63	91.71	0.9697	0.9831	0.8864	0.8561	0.9014	0.9467	-27186	on_intron	130547265-130549117	35186	-	3'	SH2D3C	130500596-130541020	protein_coding	-10.13	4.08	-6.05	intron	SH2D3C_intron
9	136810659	136810701	43	1	0.000286609	F(2,3)=343.56	R2	2	2	2	38.78	68.75	36	0.381	0.3929	0.6944	0.6667	0.3548	0.3684	-47066	on_intron	136856231-136858681	47981	-	3'	VAV2	136627016-136857726	protein_coding	29.97	-32.75	-2.78	intron	VAV2_intron
9	137274573	137274645	73	3	0.0425717	F(2,3)=10.80	R2	2	2	2	50.89	60.91	60	0.5269	0.4868	0.5917	0.6364	0.6053	0.5932	-65700	on_intron	137111412-137111844	163162	-	5'	RXRA	137208944-137332431	protein_coding	10.02	-0.91	9.11	intron	RXRA_intron
9	139117477	139117525	49	3	0.0380555	F(2,3)=11.76	R3	2	2	2	91.38	79.47	95.83	0.9296	0.8889	0.8136	0.7273	0.9639	0.9459	-20209	on_intron	139137202-139137896	20372	-	3'	QSOX2	139098179-139137687	protein_coding	-11.91	16.36	4.45	intron	QSOX2_intron
10	1340385	1340496	112	1	0.00221082	F(2,3)=86.89	R1	2	2	2	100	85.71	96.72	1	1	0.8438	0.871	0.9643	0.9697	-439284	on_intron	1778785-1780018	439523	-	3'	ADARB2	1228073-1779670	protein_coding	-14.29	11.01	-3.28	intron	ADARB2_intron
10	13547545	13547677	133	2	0.00172903	F(2,3)=102.63	R1	2	2	2	94.92	78.66	89.66	0.9425	0.9545	0.7826	0.7917	0.9091	0.8852	-23428	on_intron	13570129-13571395	23719	-	3'	BEND7	13480484-13570974	protein_coding	-16.26	11	-5.26	intron	BEND7_intron
10	28542130	28542229	100	1	0.0400143	F(2,3)=11.32	R1	2	2	2	94.74	45.28	55.88	1	0.8333	0.5	0.3684	0.5	0.6429	-49864	on_intron	28591404-28592117	49889	-	3'	MPP7	28339922-28591995	protein_coding	-49.46	10.6	-38.86	intron	MPP7_intron
10	30316862	30317022	161	7	0.044441	F(2,3)=10.46	R1	2	2	2	56.64	46.62	49.81	0.5542	0.5714	0.4828	0.4611	0.4699	0.513	-87560	on_exon	30722379-30723707	406686	-	3'	KIAA1462	30301729-30404423	protein_coding	-10.02	3.19	-6.83	exon	KIAA1462_exon
10	73257576	73257767	192	4	0.00435451	F(2,3)=54.75	R1	2	2	2	81.56	70	74.18	0.8286	0.8103	0.7	0.7	0.7571	0.7356	-101075	on_intron	73156165-73157954	101412	-	5'	CDH23	73156691-73575702	protein_coding	-11.56	4.18	-7.38	intron	CDH23_intron
10	73723409	73723464	56	3	0.0349729	F(2,3)=12.53	R1	2	2	2	63.11	50.52	53.91	0.6203	0.6512	0.5211	0.46	0.5341	0.5556	660	-	73723712-73724770	-302	CpGI_shore	5'	CHST3	73724123-73773322	protein_coding	-12.59	3.39	-9.2	promoter	CHST3_promoter
10	88445271	88445364	94	2	0.0303849	F(2,3)=13.90	R1	2	2	2	92.16	81.88	76.27	0.9437	0.9024	0.8267	0.8095	0.7848	0.7179	-18814	on_intron	88391747-88392242	53525	-	5'	LDB3	88426549-88495825	protein_coding	-10.28	-5.61	-15.89	intron	LDB3_intron
10	102760151	102760217	67	1	0.0104108	F(2,3)=29.96	R2	2	2	2	40	60.94	58.06	0.4	0.4	0.5938	0.625	0.5417	0.6053	-3841	on_intron	102746534-102747501	13618	-	5'	LZTS2	102756375-102767593	protein_coding	20.94	-2.88	18.06	intron	LZTS2_intron
10	105331597	105331703	107	2	0.0438037	F(2,3)=10.57	R1	2	2	2	88.36	73.55	81.91	0.875	0.9	0.7596	0.6863	0.8364	0.7949	-77966	on_intron	105253192-105254428	78406	-	5'	NEURL	105253736-105352309	protein_coding	-14.81	8.36	-6.45	intron	NEURL_intron
10	117952283	117952382	100	1	0.00601702	F(2,3)=43.84	R1	2	2	2	84.85	38.68	42.31	0.878	0.8	0.4156	0.3103	0.4118	0.4444	-80842	on_intron	118030580-118034230	81849	-	3'	GFRA1	117816444-118033126	protein_coding	-46.17	3.63	-42.54	intron	GFRA1_intron
10	125429090	125429291	202	1	0.0181581	F(2,3)=20.21	R1	2	2	2	83.67	55.88	77.42	0.84	0.8333	0.5652	0.5455	0.7	0.8095	-3419	on_intron	125425496-125426642	3595	CpGI_shelf	5'	GPR26	125425871-125454123	protein_coding	-27.79	21.54	-6.25	intron	GPR26_intron
10	125854246	125854367	122	2	0.0424642	F(2,3)=10.82	R2	2	2	2	65.66	77.98	63.79	0.6579	0.6556	0.76	0.7966	0.6	0.6721	1041	-	125851152-125853894	-472	CpGI_shore	3'	CHST15	125767184-125853206	protein_coding	12.32	-14.19	-1.87	promoter	CHST15_promoter
10	126325051	126325250	200	3	0.0116449	F(2,3)=27.70	R3	2	2	2	35.87	19.42	39.77	0.3889	0.3393	0.1667	0.2182	0.4054	0.3922	-107786	on_intron	126431315-126433285	108036	-	3'	FAM53B	126307861-126432838	protein_coding	-16.45	20.35	3.9	intron	FAM53B_intron
10	128863367	128863432	66	1	0.00408304	F(2,3)=57.22	R1	2	2	2	96.3	85.57	92.5	0.9737	0.9535	0.8478	0.8627	0.9259	0.9245	-269453	on_intron	128593610-128595048	269758	-	5'	DOCK1	128593978-129250781	protein_coding	-10.73	6.93	-3.8	intron	DOCK1_intron
11	396763	396819	57	4	0.000361583	F(2,3)=294.04	R3	2	2	2	13.49	29.29	32.23	0.1301	0.1413	0.2938	0.2907	0.3165	0.3333	-4204	intron_exon_boundary	390508-391038	6256	-	5'	PKP3	392614-404908	protein_coding	15.8	2.94	18.74	boundary	PKP3_boundary
11	819075	819127	53	1	0.0366974	F(2,3)=12.08	R1	2	2	2	42	19.14	11.36	0.4098	0.4359	0.1905	0.193	0.0667	0.2143	-224	on_intron	809203-810532	9873	-	5'	PNPLA2	818902-825573	protein_coding	-22.86	-7.78	-30.64	promoter	PNPLA2_promoter
11	1422048	1422147	100	3	0.0369437	F(2,3)=12.02	R1	2	2	2	79.25	66.5	73.47	0.7778	0.8033	0.6837	0.6465	0.7111	0.7547	-11017	on_intron	1410120-1412346	11929	-	5'	BRSK2	1411129-1483919	protein_coding	-12.75	6.97	-5.78	intron	BRSK2_intron
11	2154747	2154951	205	17	0.0216965	F(2,3)=17.78	R1	2	2	2	69.77	56.57	61.24	0.7228	0.6866	0.5697	0.5618	0.5833	0.6289	-27691	exon_intron_boundary	2187489-2188245	33295	-	3'	INS-IGF2	2153768-2182439	protein_coding	-13.2	4.67	-8.53	boundary	INS-IGF2_boundary
11	44324180	44324292	113	1	0.0326979	F(2,3)=13.17	R2	2	2	2	69.57	85.42	67.65	0.6667	0.7273	0.8846	0.8182	0.6842	0.6667	-7535	on_intron	44330543-44331761	7470	-	3'	ALX4	44281994-44331716	protein_coding	15.85	-17.77	-1.92	intron	ALX4_intron
11	44764615	44764715	101	1	0.045194	F(2,3)=10.32	R2	2	2	2	60.81	85.07	67.57	0.6364	0.5962	0.7879	0.9118	0.6818	0.6667	-16699	on_intron	44684616-44685616	80000	-	5'	TSPAN18	44748015-44953972	protein_coding	24.26	-17.5	6.76	intron	TSPAN18_intron
11	45893945	45894012	68	1	0.0194707	F(2,3)=19.23	R1	2	2	2	50.94	32.2	42.5	0.4848	0.55	0.3143	0.3333	0.4091	0.4444	-25342	on_intron	45825616-45826994	68330	-	5'	CRY2	45868669-45904798	protein_coding	-18.74	10.3	-8.44	intron	CRY2_intron
11	45922146	45922209	64	4	0.0297999	F(2,3)=14.11	R1	2	2	2	37.74	25.44	26.62	0.374	0.382	0.2691	0.2	0.2673	0.2642	-15006	on_intron	45907007-45907809	15140	-	5'	MAPK8IP1	45907202-45928016	protein_coding	-12.3	1.18	-11.12	intron	MAPK8IP1_intron
11	47355293	47355350	58	1	0.00814369	F(2,3)=35.56	R1	2	2	2	80	66.67	41.38	0.8	0.8	0.68	0.6471	0.4667	0.3571	-18959	exon_intron_boundary	47376519-47377348	21999	-	3'	MYBPC3	47352957-47374253	protein_coding	-13.33	-25.29	-38.62	boundary	MYBPC3_boundary
11	57118220	57118319	100	4	0.0314896	F(2,3)=13.54	R1	2	2	2	90.61	79.78	81.58	0.8865	0.9265	0.8018	0.791	0.8272	0.7879	-12470	on_intron	57102842-57103430	15379	-	5'	P2RX3	57105848-57138073	protein_coding	-10.83	1.8	-9.03	intron	P2RX3_intron
11	63687091	63687167	77	5	0.0255504	F(2,3)=15.79	R2	2	2	2	18.44	30.21	19.24	0.2019	0.1688	0.3068	0.2955	0.2083	0.1616	2776	-	63683744-63684994	-2172	CpGI_shelf	3'	RCOR2	63678693-63684316	protein_coding	11.77	-10.97	0.8	promoter	RCOR2_promoter
11	65637909	65637975	67	1	0.0387943	F(2,3)=11.59	R2	2	2	2	72.13	84.75	57.89	0.7619	0.6316	0.8478	0.8462	0.5714	0.6	-3153	on_intron	65639836-65641374	3400	CpGI_shore	3'	EFEMP2	65633912-65641063	protein_coding	12.62	-26.86	-14.24	intron	EFEMP2_intron
11	67186172	67186278	107	1	0.020194	F(2,3)=18.73	R2	2	2	2	10.29	25.86	8.7	0.1154	0.0952	0.2759	0.2414	0.1154	0.05	-3838	on_intron	67168617-67169532	17556	-	5'	CARNS1	67182439-67193078	protein_coding	15.57	-17.16	-1.59	intron	CARNS1_intron
11	67206263	67206380	118	9	0.0311177	F(2,3)=13.66	R1	2	2	2	53.44	27.47	41.9	0.4974	0.569	0.2924	0.2514	0.4613	0.3706	-5028	on_exon	67210611-67211324	4945	-	3'	CORO1B	67205519-67211292	protein_coding	-25.97	14.43	-11.54	exon	CORO1B_exon
11	68592912	68592951	40	1	0.00433339	F(2,3)=54.93	R2	2	2	2	34.62	76.19	39.13	0.3846	0.3077	0.8	0.7273	0.4	0.3846	-16486	on_intron	68608156-68609938	16988	-	3'	CPT1A	68522088-68609399	protein_coding	41.57	-37.06	4.51	intron	CPT1A_intron
11	73681050	73681196	147	4	0.0163996	F(2,3)=21.74	R1	2	2	2	73.95	63.87	70.9	0.75	0.7321	0.6382	0.6392	0.7279	0.6932	-19831	on_exon	73647209-73648611	33842	-	5'	DNAJB13	73661364-73681411	protein_coding	-10.08	7.03	-3.05	exon	DNAJB13_exon
11	83536519	83536558	40	1	0.00657932	F(2,3)=41.22	R3	2	2	2	92.5	75.76	97.22	0.9375	0.9167	0.7647	0.75	1	0.9444	-1802446	on_intron	85374873-85376234	1839677	-	3'	DLG2	83166055-85338966	protein_coding	-16.74	21.46	4.72	intron	DLG2_intron
11	94320169	94320303	135	1	0.00146484	F(2,3)=114.80	R1	2	2	2	100	89.66	100	1	1	0.8824	0.9024	1	1	-43296	intron_exon_boundary	94276895-94278913	43275	-	5'	PIWIL4	94277006-94354587	protein_coding	-10.34	10.34	0	boundary	PIWIL4_boundary
11	119249612	119249824	213	1	0.00223176	F(2,3)=86.33	R2	2	2	2	80	100	91.67	0.8	0.8	1	1	0.9375	0.9	1629	-	119234481-119235214	15132	-	5'	RP11-334E6.3	119251452-119252291	protein_coding	20	-8.33	11.67	promoter	RP11-334E6.3_promoter
11	126335177	126335234	58	1	0.0421444	F(2,3)=10.89	R1	2	2	2	45.45	26.19	29.03	0.4828	0.4231	0.2963	0.2	0.2857	0.2941	-538177	on_intron	126873092-126873809	538576	-	3'	KIRREL3	126293254-126873355	protein_coding	-19.26	2.84	-16.42	intron	KIRREL3_intron
11	132791935	132792067	133	6	0.0340945	F(2,3)=12.77	R2	2	2	2	80.75	90.96	89.36	0.824	0.7895	0.91	0.9091	0.875	0.9167	-610478	on_intron	133657404-133657844	865778	-	3'	OPCML	132284871-133402414	protein_coding	10.21	-1.6	8.61	intron	OPCML_intron
12	13105783	13105970	188	1	0.00841511	F(2,3)=34.76	R1	2	2	2	93.83	76.4	86.36	0.9394	0.9375	0.7857	0.7447	0.8824	0.8519	703	-	13152820-13154866	48897	-	3'	GPRC5D	13093709-13105081	protein_coding	-17.43	9.96	-7.47	promoter	GPRC5D_promoter
12	43781764	43781861	98	1	0.0287852	F(2,3)=14.47	R1	2	2	2	95.12	76.32	83.72	0.96	0.9375	0.7917	0.7143	0.8519	0.8125	-163959	on_intron	43944720-43946285	164425	-	3'	ADAMTS20	43747669-43945724	protein_coding	-18.8	7.4	-11.4	intron	ADAMTS20_intron
12	99444849	99444948	100	2	0.0465342	F(2,3)=10.09	R1	2	2	2	88.24	72.43	73.37	0.8438	0.9213	0.7127	0.7417	0.717	0.7619	-933582	on_intron	100378244-100378907	933960	-	3'	ANKS1B	99120235-100378432	protein_coding	-15.81	0.94	-14.87	intron	ANKS1B_intron
12	105098532	105098631	100	4	0.00776968	F(2,3)=36.74	R1	2	2	2	94.18	81.97	87.14	0.9323	0.9643	0.8158	0.8272	0.8667	0.88	-249557	on_intron	104717155-104717613	381378	-	5'	CHST11	104849073-105155792	protein_coding	-12.21	5.17	-7.04	intron	CHST11_intron
12	109288126	109288255	130	1	0.0126732	F(2,3)=26.10	R1	2	2	2	81.82	59.65	65.45	0.84	0.8049	0.5714	0.6207	0.6774	0.625	-35546	on_intron	109250966-109252036	37161	-	5'	DAO	109252708-109294819	protein_coding	-22.17	5.8	-16.37	intron	DAO_intron
12	111609281	111609325	45	1	0.00645338	F(2,3)=41.77	R2	2	2	2	68.29	81.97	42.31	0.6897	0.6667	0.8235	0.8	0.4667	0.3636	-137496	on_intron	111471062-111473546	138220	-	5'	CUX2	111471828-111788358	protein_coding	13.68	-39.66	-25.98	intron	CUX2_intron
12	117601059	117601261	203	6	0.0179413	F(2,3)=20.39	R1	2	2	2	97.26	85.94	96.83	0.9688	0.9756	0.8333	0.8824	0.9655	0.9706	-27276	on_intron	117627636-117628488	27228	-	3'	FBXO21	117581146-117628336	protein_coding	-11.32	10.89	-0.43	intron	FBXO21_intron
12	119885483	119885634	152	2	0.0285023	F(2,3)=14.58	R1	2	2	2	67.42	53.12	54.93	0.6939	0.65	0.5532	0.5102	0.5641	0.5312	-113116	on_intron	119419106-119419810	466378	-	5'	CCDC60	119772517-119978852	protein_coding	-14.3	1.81	-12.49	intron	CCDC60_intron
12	123560384	123560522	139	3	0.0325115	F(2,3)=13.23	R1	2	2	2	37.01	24.48	19.61	0.3373	0.4085	0.2278	0.2656	0.2128	0.1818	-74177	on_intron	123634827-123636176	75655	-	3'	PITPNM2	123468027-123634562	protein_coding	-12.53	-4.87	-17.4	intron	PITPNM2_intron
12	125270494	125270593	100	3	0.0344897	F(2,3)=12.66	R1	2	2	2	92.12	73.94	78.57	0.9076	0.9405	0.7254	0.7826	0.7653	0.8214	-96719	on_intron	125398559-125399899	129307	-	3'	SCARB1	125261606-125367214	protein_coding	-18.18	4.63	-13.55	intron	SCARB1_intron
12	133433347	133433409	63	3	0.0338901	F(2,3)=12.82	R1	2	2	2	93.25	68.06	83.44	0.8991	1	0.6776	0.6857	0.8136	0.8974	-52424	on_intron	133532451-133532979	99571	-	3'	CHFR	133416937-133485772	protein_coding	-25.19	15.38	-9.81	intron	CHFR_intron
13	21076941	21077126	186	1	0.00875907	F(2,3)=33.80	R2	2	2	2	83.78	98.57	85.25	0.8235	0.8421	1	0.9796	0.8824	0.8409	-23054	on_intron	21099306-21100443	23318	-	3'	CRYL1	20977806-21099996	protein_coding	14.79	-13.32	1.47	intron	CRYL1_intron
13	48893241	48893310	70	5	0.0236389	F(2,3)=16.71	R2	2	2	2	34.43	46.5	45.53	0.3421	0.3478	0.4542	0.5161	0.4521	0.4607	-15426	on_intron	48877460-48878501	15782	-	5'	RB1	48877883-49056122	protein_coding	12.07	-0.97	11.1	intron	RB1_intron
13	111856428	111856645	218	3	0.0300503	F(2,3)=14.02	R2	2	2	2	36.77	54.26	38.52	0.4194	0.3333	0.5375	0.551	0.3889	0.3824	-89738	on_intron	111766849-111768606	89580	-	5'	ARHGEF7	111766906-111958084	protein_coding	17.49	-15.74	1.75	intron	ARHGEF7_intron
13	111994435	111994497	63	1	0.0232761	F(2,3)=16.90	R1	2	2	2	100	90	95.24	1	1	0.875	0.9167	0.9583	0.9444	-25965	on_intron	111906742-111907579	87694	-	5'	C13orf16	111968531-111996596	protein_coding	-10	5.24	-4.76	intron	C13orf16_intron
13	114888563	114888615	53	1	0.035845	F(2,3)=12.30	R2	2	2	2	72.22	91.11	67.74	0.7333	0.7143	0.9375	0.8462	0.7059	0.6429	-9522	on_intron	114897005-114898516	9902	-	3'	RASA3	114747194-114898086	protein_coding	18.89	-23.37	-4.48	intron	RASA3_intron
14	70379058	70379156	99	1	0.0361384	F(2,3)=12.22	R1	2	2	2	51.32	26.47	43.64	0.52	0.5	0.2195	0.3333	0.4444	0.4211	-58307	on_intron	70233571-70234668	145488	-	5'	SMOC1	70320848-70499083	protein_coding	-24.85	17.17	-7.68	intron	SMOC1_intron
14	73082706	73082797	92	1	0.00187323	F(2,3)=97.21	R1	2	2	2	70.45	57.89	52.22	0.7162	0.6897	0.5743	0.5882	0.5179	0.5294	-278102	on_intron	73358790-73360934	278138	-	3'	DPF3	73075742-73360809	protein_coding	-12.56	-5.67	-18.23	intron	DPF3_intron
14	76445154	76445273	120	1	0.0168588	F(2,3)=21.31	R1	2	2	2	82.35	70.8	62.3	0.8269	0.82	0.726	0.675	0.6	0.6538	-4179	on_intron	76448624-76449389	4117	CpGI_shelf	3'	TGFB3	76424442-76449334	protein_coding	-11.55	-8.5	-20.05	intron	TGFB3_intron
14	89024376	89024576	201	5	0.0334097	F(2,3)=12.96	R2	2	2	2	57.68	69.72	68.21	0.5529	0.5897	0.7375	0.6784	0.6875	0.6796	4678	-	89029179-89029938	-4802	-	5'	ZC3H14	89029253-89079853	protein_coding	12.04	-1.51	10.53	promoter	ZC3H14_promoter
14	100141565	100141609	45	9	0.0361061	F(2,3)=12.23	R1	2	2	2	45.7	31.8	29.45	0.4424	0.4786	0.2961	0.3731	0.3004	0.2871	-30161	on_exon	100111121-100111970	30445	-	5'	HHIPL1	100111447-100146906	protein_coding	-13.9	-2.35	-16.25	exon	HHIPL1_exon
14	100154773	100154852	80	2	0.00745058	F(2,3)=37.82	R2	2	2	2	6.2	16.67	8.7	0.0517	0.0704	0.1739	0.1569	0.0943	0.0769	-4210	on_intron	100149728-100151174	5046	CpGI_shelf	5'	CYP46A1	100150641-100193638	protein_coding	10.47	-7.97	2.5	intron	CYP46A1_intron
14	100573335	100573436	102	4	0.00800954	F(2,3)=35.97	R3	2	2	2	36.36	25.58	41	0.3692	0.3586	0.2698	0.2338	0.4225	0.3947	-135649	on_intron	100437382-100438863	135954	-	5'	EVL	100437786-100610573	protein_coding	-10.78	15.42	4.64	intron	EVL_intron
14	101007059	101007122	64	1	0.0389532	F(2,3)=11.55	R1	2	2	2	97.83	86.89	96.97	0.9688	1	0.8611	0.88	1	0.9474	-46690	on_intron	101052688-101054052	46931	-	3'	BEGAIN	101003486-101053750	protein_coding	-10.94	10.08	-0.86	intron	BEGAIN_intron
14	105533552	105533666	115	1	0.0318166	F(2,3)=13.44	R1	2	2	2	84.62	71.21	77.14	0.875	0.8281	0.6818	0.7273	0.7857	0.7619	1771	-	105553234-105554883	21218	-	3'	GPR132	105515728-105531782	protein_coding	-13.41	5.93	-7.48	promoter	GPR132_promoter
14	105624483	105624634	152	10	0.00418693	F(2,3)=56.24	R1	2	2	2	83.94	73.01	73.67	0.8381	0.8405	0.737	0.7233	0.749	0.7244	-10677	on_intron	105633552-105635773	11140	-	3'	JAG2	105607318-105635161	protein_coding	-10.93	0.66	-10.27	intron	JAG2_intron
15	27139459	27139522	64	5	0.049477	F(2,3)=9.63	R3	2	2	2	34.55	49.17	50	0.3759	0.2989	0.4688	0.5375	0.5106	0.4884	-28011	on_intron	27016893-27019020	122567	-	5'	GABRA5	27111510-27194354	protein_coding	14.62	0.83	15.45	intron	GABRA5_intron
15	33431653	33431715	63	1	0.00349796	F(2,3)=63.60	R1	2	2	2	73.91	62.96	48.72	0.7143	0.7647	0.6286	0.6316	0.48	0.5	-55243	on_intron	33486848-33487290	55576	-	3'	FMN1	33058809-33486897	protein_coding	-10.95	-14.24	-25.19	intron	FMN1_intron
15	34658425	34658553	129	2	0.0246142	F(2,3)=16.23	R2	2	2	2	11.79	22.04	12.61	0.125	0.1129	0.2174	0.2254	0.1475	0.1	-1053	on_intron	34658976-34659970	1418	CpGI_shore	3'	LPCAT4	34651110-34659479	protein_coding	10.25	-9.43	0.82	intron	LPCAT4_intron
15	68501113	68501245	133	4	0.00378325	F(2,3)=60.28	R2	2	2	2	32.03	42.23	33.52	0.3333	0.3121	0.4275	0.4167	0.3333	0.3372	-48330	on_intron	68549078-68549608	48364	-	3'	CLN6	68499330-68549444	protein_coding	10.2	-8.71	1.49	intron	CLN6_intron
15	74568694	74568770	77	1	0.0051772	F(2,3)=48.62	R1	2	2	2	96	85.96	95.83	0.9545	0.9643	0.871	0.8462	0.963	0.9524	-59156	on_intron	74425092-74429110	143603	-	5'	CCDC33	74509613-74628813	protein_coding	-10.04	9.87	-0.17	intron	CCDC33_intron
15	75213040	75213241	202	9	0.0367945	F(2,3)=12.06	R2	2	2	2	67.12	88.29	74.65	0.6916	0.6596	0.84	0.918	0.705	0.7663	-17468	on_intron	75229783-75230819	17579	-	3'	COX5A	75212132-75230509	protein_coding	21.17	-13.64	7.53	intron	COX5A_intron
15	75968454	75968546	93	2	0.0161313	F(2,3)=22.00	R1	2	2	2	83.21	54.71	62.34	0.8594	0.8082	0.5143	0.6	0.6087	0.6452	-36734	on_exon	76030565-76031693	63148	-	3'	CSPG4	75966663-76005189	protein_coding	-28.5	7.63	-20.87	exon	CSPG4_exon
15	78486395	78486568	174	2	0.0207725	F(2,3)=18.35	R1	2	2	2	85.59	75.17	84.48	0.8298	0.8732	0.7467	0.7571	0.8475	0.8421	-51634	on_intron	78556406-78557542	70975	-	3'	ACSBG1	78459810-78538030	protein_coding	-10.42	9.31	-1.11	intron	ACSBG1_intron
15	81173261	81173475	215	4	0.0328241	F(2,3)=13.13	R1	2	2	2	94.83	83.87	89.55	0.9474	0.9487	0.86	0.814	0.913	0.8864	-101790	on_exon	81071268-81073220	101994	-	5'	KIAA1199	81071684-81244117	protein_coding	-10.96	5.68	-5.28	exon	KIAA1199_exon
15	101591360	101591441	82	3	0.0255832	F(2,3)=15.78	R1	2	2	2	94.44	81.25	94.29	0.9286	0.9762	0.8077	0.8235	0.9677	0.9231	-132020	on_intron	101458287-101460223	133074	-	5'	LRRK1	101459420-101610317	protein_coding	-13.19	13.04	-0.15	intron	LRRK1_intron
16	4527222	4527355	134	7	0.0443331	F(2,3)=10.47	R1	2	2	2	45.24	34.61	42.12	0.4713	0.4368	0.3151	0.3663	0.4167	0.4255	2327	-	4526296-4526927	-427	CpGI_shore	3'	NMRAL1	4511695-4524896	protein_coding	-10.63	7.51	-3.12	promoter	NMRAL1_promoter
16	9181502	9181603	102	4	0.0272924	F(2,3)=15.05	R1	2	2	2	92.89	78.49	88.74	0.9115	0.9464	0.766	0.8043	0.869	0.9104	3873	-	9184097-9186689	-2594	CpGI_shelf	5'	C16orf72	9185475-9215497	protein_coding	-14.4	10.25	-4.15	promoter	C16orf72_promoter
16	12091631	12091689	59	1	0.0300867	F(2,3)=14.01	R3	2	2	2	90	74.29	94.29	0.9333	0.85	0.7692	0.7273	0.9412	0.9444	-21086	on_intron	12070244-12070870	21388	-	5'	RUNDC2A	12070602-12147141	protein_coding	-15.71	20	4.29	intron	RUNDC2A_intron
16	13107087	13107252	166	3	0.0194349	F(2,3)=19.25	R1	2	2	2	57.04	36.49	42.62	0.6	0.5455	0.3523	0.3833	0.3913	0.4474	-111796	on_intron	12994575-12997690	112513	-	5'	SHISA9	12995455-13334272	protein_coding	-20.55	6.13	-14.42	intron	SHISA9_intron
16	19878648	19878772	125	1	0.00936588	F(2,3)=32.26	R1	2	2	2	88.5	74.36	80.95	0.9048	0.8732	0.75	0.7381	0.8205	0.7917	-18183	on_intron	19894966-19897156	18385	-	3'	GPRC5B	19868616-19896832	protein_coding	-14.14	6.59	-7.55	intron	GPRC5B_intron
16	25830952	25831089	138	2	0.0431982	F(2,3)=10.68	R1	2	2	2	38.98	28.28	37.79	0.4272	0.3642	0.2717	0.2895	0.3804	0.375	-127741	on_intron	25702956-25704631	127997	-	5'	HS3ST4	25703347-26149009	protein_coding	-10.7	9.51	-1.19	intron	HS3ST4_intron
16	28481851	28482070	220	2	5.75e-05	F(2,3)=1005.72	R2	2	2	2	89.66	100	95.56	0.8947	0.9	1	1	0.9545	0.9565	-21771	on_intron	28565146-28565753	83684	-	3'	CLN3	28477983-28503623	protein_coding	10.34	-4.44	5.9	intron	CLN3_intron
16	50099568	50099720	153	5	0.0135271	F(2,3)=24.92	R3	2	2	2	67.79	53.38	71.62	0.6641	0.6912	0.5366	0.5315	0.7456	0.6852	178	-	50099717-50100534	-148	CpGI_coreshore	5'	HEATR3	50099897-50140298	protein_coding	-14.41	18.24	3.83	promoter	HEATR3_promoter
16	50743545	50743680	136	4	0.0420876	F(2,3)=10.90	R2	2	2	2	41.62	52.82	40.93	0.4113	0.4195	0.5	0.5508	0.383	0.4298	-16165	on_intron	50707292-50708041	36254	-	5'	NOD2	50727514-50766987	protein_coding	11.2	-11.89	-0.69	intron	NOD2_intron
16	57969305	57969440	136	1	0.0300333	F(2,3)=14.02	R2	2	2	2	85.48	97.3	90.48	0.875	0.8478	1	0.96	0.9231	0.8966	-35714	on_intron	58018401-58019471	50032	-	3'	CNGB1	57917847-58005020	protein_coding	11.82	-6.82	5	intron	CNGB1_intron
16	78853106	78853205	100	1	0.0131664	F(2,3)=25.40	R1	2	2	2	78.57	52.04	49.15	0.7568	0.8421	0.4918	0.5676	0.4894	0.5	-719653	on_intron	78133175-78134066	719932	-	5'	WWOX	78133551-79246031	protein_coding	-26.53	-2.89	-29.42	intron	WWOX_intron
16	83766982	83767111	130	4	0.00908997	F(2,3)=32.94	R3	2	2	2	60.63	48.5	61.17	0.5963	0.6161	0.4673	0.5	0.6	0.6207	-1106447	on_intron	82660652-82661813	1106331	-	5'	CDH13	82660663-83829174	protein_coding	-12.13	12.67	0.54	intron	CDH13_intron
16	84346281	84346476	196	6	0.0322003	F(2,3)=13.32	R2	2	2	2	31.49	48.3	46.86	0.3238	0.3116	0.4444	0.5021	0.4286	0.4841	-18223	on_intron	84270422-84270857	75860	-	5'	WFDC1	84328252-84363457	protein_coding	16.81	-1.44	15.37	intron	WFDC1_intron
16	84873189	84873337	149	3	0.0459916	F(2,3)=10.19	R1	2	2	2	83.33	69.92	77.19	0.8235	0.8429	0.6984	0.7	0.807	0.7368	-19799	on_intron	84853285-84853714	19905	-	5'	CRISPLD2	84853537-84943114	protein_coding	-13.41	7.27	-6.14	intron	CRISPLD2_intron
16	87648950	87649092	143	3	0.0458442	F(2,3)=10.21	R1	2	2	2	85.5	72.73	78.06	0.8684	0.8372	0.7152	0.7474	0.8052	0.7564	-13650	on_intron	87635350-87637284	13601	-	5'	JPH3	87635441-87731762	protein_coding	-12.77	5.33	-7.44	intron	JPH3_intron
16	87958440	87958492	53	1	0.0108375	F(2,3)=29.13	R1	2	2	2	91.03	75	83.33	0.8929	0.92	0.75	0.75	0.8148	0.8571	-11681	on_intron	87984072-87985733	27242	-	3'	CA5A	87921625-87970122	protein_coding	-16.03	8.33	-7.7	intron	CA5A_intron
16	88767984	88768029	46	1	0.00130716	F(2,3)=123.97	R1	2	2	2	27.91	8.11	0	0.25	0.2903	0.087	0.0714	0	0	-4844	on_intron	88772238-88773291	5263	-	3'	RNF166	88762903-88772829	protein_coding	-19.8	-8.11	-27.91	intron	RNF166_intron
16	88825810	88825945	136	7	0.0193258	F(2,3)=19.33	R1	2	2	2	76.14	65.22	66.79	0.7617	0.761	0.6368	0.6767	0.6774	0.6555	-25561	on_intron	88850745-88852274	26330	-	3'	PIEZO1	88781746-88851372	protein_coding	-10.92	1.57	-9.35	intron	PIEZO1_intron
16	89242013	89242176	164	4	0.0309496	F(2,3)=13.72	R1	2	2	2	36.2	24.55	28.76	0.4082	0.3488	0.2558	0.2408	0.2778	0.2919	-4000	on_intron	89237680-89238331	4334	CpGI_shelf	5'	CDH15	89238175-89261900	protein_coding	-11.65	4.21	-7.44	intron	CDH15_intron
17	7018443	7018630	188	5	0.012311	F(2,3)=26.63	R3	2	2	2	14.44	24.5	26.82	0.1458	0.1439	0.2364	0.25	0.2391	0.2782	152	-	7077022-7077888	59259	-	3'	ASGR2	7004641-7018292	protein_coding	10.06	2.32	12.38	promoter	ASGR2_promoter
17	7702856	7702940	85	3	0.00778055	F(2,3)=36.70	R3	2	2	2	75.66	63.45	77.22	0.766	0.75	0.6197	0.6562	0.7654	0.7792	-79900	on_intron	7620253-7621119	82604	-	5'	DNAH2	7623039-7737058	protein_coding	-12.21	13.77	1.56	intron	DNAH2_intron
17	40463432	40463555	124	3	0.00830205	F(2,3)=35.08	R2	2	2	2	37.73	50.73	39.65	0.3934	0.3676	0.4921	0.5161	0.3893	0.4062	-23989	on_exon	40427952-40429036	35481	-	5'	STAT5A	40439565-40463961	protein_coding	13	-11.08	1.92	exon	STAT5A_exon
17	44961512	44961598	87	2	0.0163459	F(2,3)=21.79	R2	2	2	2	70.41	82.41	70.77	0.6989	0.7105	0.8293	0.8158	0.6932	0.7381	-50976	on_intron	44895801-44897025	65712	-	5'	WNT9B	44910621-44964096	protein_coding	12	-11.64	0.36	intron	WNT9B_intron
17	55628559	55628643	85	1	0.0272928	F(2,3)=15.05	R3	2	2	2	72.99	60.61	77.03	0.7049	0.75	0.6226	0.5949	0.7429	0.7949	-295430	on_intron	55333069-55334426	295491	-	5'	MSI2	55333212-55757658	protein_coding	-12.38	16.42	4.04	intron	MSI2_intron
17	56709848	56710008	161	1	0.00279015	F(2,3)=74.18	R2	2	2	2	84.78	100	79.07	0.8261	0.8696	1	1	0.7895	0.7917	-59567	on_intron	56769866-56770295	60288	-	3'	TEX14	56634042-56769416	protein_coding	15.22	-20.93	-5.71	intron	TEX14_intron
17	71200410	71200505	96	3	0.049504	F(2,3)=9.63	R2	2	2	2	27.56	38.61	29.75	0.2544	0.2899	0.3852	0.3871	0.2727	0.3286	-11733	on_intron	71188408-71189567	12003	-	5'	COG1	71188771-71204646	protein_coding	11.05	-8.86	2.19	intron	COG1_intron
17	72736981	72737174	194	5	0.00894544	F(2,3)=33.31	R2	2	2	2	71.22	90.4	80.5	0.7344	0.6933	0.8955	0.9138	0.8276	0.7921	-70456	on_intron	72449983-72450672	286999	-	5'	RAB37	72666717-72743474	protein_coding	19.18	-9.9	9.28	intron	RAB37_intron
17	76110140	76110228	89	1	0.0189984	F(2,3)=19.57	R2	2	2	2	6.25	21.95	21.05	0.04	0.087	0.2083	0.2353	0.2222	0.1818	-18347	on_intron	76136514-76137184	26957	-	3'	TMC6	76108999-76128488	protein_coding	15.7	-0.9	14.8	intron	TMC6_intron
17	77106551	77106604	54	2	0.00775172	F(2,3)=36.80	R1	2	2	2	79.44	61.26	67.96	0.8	0.7838	0.6301	0.5789	0.678	0.6818	-506998	on_intron	77721247-77722497	615894	-	3'	RBFOX3	77085427-77613550	protein_coding	-18.18	6.7	-11.48	intron	RBFOX3_intron
17	77982209	77982399	191	6	0.00208244	F(2,3)=90.48	R1	2	2	2	36.41	24.89	23.32	0.3652	0.3626	0.259	0.2347	0.2288	0.2381	-27437	on_intron	78009077-78011084	28686	-	3'	TBC1D16	77911708-78009647	protein_coding	-11.52	-1.57	-13.09	intron	TBC1D16_intron
17	79071164	79071283	120	6	0.0487006	F(2,3)=9.75	R1	2	2	2	36.46	23.81	34.28	0.3162	0.3837	0.226	0.2451	0.3509	0.3373	-62335	on_intron	79008322-79009762	62843	-	5'	BAIAP2	79008947-79091232	protein_coding	-12.65	10.47	-2.18	intron	BAIAP2_intron
17	79383707	79383794	88	4	0.0436745	F(2,3)=10.60	R2	2	2	2	62.96	73.01	64.22	0.6371	0.6226	0.7294	0.7309	0.6178	0.6733	-10253	on_intron	79366807-79374742	16901	-	5'	BAHCC1	79373540-79433357	protein_coding	10.05	-8.79	1.26	intron	BAHCC1_intron
17	79763240	79763291	52	1	0.0428253	F(2,3)=10.75	R3	2	2	2	46.34	60.71	73.47	0.4231	0.5333	0.5833	0.65	0.7619	0.7143	-1280	on_intron	79761268-79762807	1973	CpGI_shore	5'	GCGR	79762010-79771889	protein_coding	14.37	12.76	27.13	intron	GCGR_intron
17	80274564	80274685	122	7	0.0389836	F(2,3)=11.55	R1	2	2	2	58.04	42.61	54.31	0.5816	0.5796	0.4045	0.4521	0.5789	0.5129	-915	on_exon	80276208-80277833	3149	CpGI_shore	3'	CD7	80272746-80275480	protein_coding	-15.43	11.7	-3.73	promoter	CD7_promoter
18	24532193	24532396	204	2	0.0435487	F(2,3)=10.62	R3	2	2	2	93.94	81.82	96.2	0.9583	0.9286	0.75	0.8421	0.9643	0.9608	-233095	on_intron	24764952-24765507	233112	-	3'	CHST9	24495597-24765289	protein_coding	-12.12	14.38	2.26	intron	CHST9_intron
18	34854648	34854693	46	1	0.0245345	F(2,3)=16.27	R1	2	2	2	28.17	14.47	19.44	0.275	0.2903	0.1176	0.1667	0.2143	0.1818	-291351	on_intron	35144908-35147628	292936	-	3'	CELF4	34823010-35146000	protein_coding	-13.7	4.97	-8.73	intron	CELF4_intron
18	77162412	77162491	80	3	0.0242395	F(2,3)=16.41	R1	2	2	2	93.2	82.29	89.36	0.935	0.9277	0.8358	0.7931	0.901	0.875	-6718	on_intron	77153293-77160984	9120	CpGI_shore	5'	NFATC1	77155772-77289325	protein_coding	-10.91	7.07	-3.84	intron	NFATC1_intron
19	494475	494573	99	1	0.0278412	F(2,3)=14.83	R1	2	2	2	14.63	3.39	0	0.1667	0.1304	0	0.0606	0	0	1882	-	495779-496481	-1303	CpGI_shore	5'	MADCAM1	496454-505340	protein_coding	-11.24	-3.39	-14.63	promoter	MADCAM1_promoter
19	1403634	1403819	186	9	0.0167607	F(2,3)=21.40	R2	2	2	2	79	89.56	81.82	0.7709	0.8021	0.8894	0.9048	0.8015	0.8269	2083	-	1401093-1401784	-2034	CpGI_shoreshelf	3'	GAMT	1397089-1401552	protein_coding	10.56	-7.74	2.82	promoter	GAMT_promoter
19	1560408	1560481	74	4	0.00927116	F(2,3)=32.49	R1	2	2	2	64.71	50.67	50.75	0.6349	0.6532	0.5	0.5116	0.4783	0.5227	-7648	on_intron	1566555-1568834	8354	-	3'	MEX3D	1554669-1568057	protein_coding	-14.04	0.08	-13.96	intron	MEX3D_intron
19	1621161	1621223	63	3	0.0449026	F(2,3)=10.37	R2	2	2	2	83.21	94.83	89.52	0.8125	0.8627	0.9474	0.9512	0.9077	0.875	-31164	exon_intron_boundary	1651622-1653331	32109	-	3'	TCF3	1609293-1652326	protein_coding	11.62	-5.31	6.31	boundary	TCF3_boundary
19	1958323	1958392	70	3	0.0296756	F(2,3)=14.15	R1	2	2	2	93.48	77.89	89.72	0.92	0.9403	0.7447	0.8125	0.8864	0.9048	3776	-	1969439-1970136	11745	-	3'	C19orf34	1952530-1954548	protein_coding	-15.59	11.83	-3.76	promoter	C19orf34_promoter
19	2012444	2012543	100	1	0.0481862	F(2,3)=9.83	R1	2	2	2	93.04	70.07	67.09	0.9194	0.9434	0.7159	0.6735	0.6393	0.7778	-3257	on_intron	2015263-2015723	3181	CpGI_shelf	3'	BTBD2	1985447-2015702	protein_coding	-22.97	-2.98	-25.95	intron	BTBD2_intron
19	3932834	3932958	125	3	0.00946027	F(2,3)=32.03	R1	2	2	2	20.69	7.2	9.52	0.2143	0.2027	0.0548	0.0962	0.0909	0.1	144	-	3907690-3908398	25145	-	5'	ITGB1BP3	3933101-3942412	protein_coding	-13.49	2.32	-11.17	promoter	ITGB1BP3_promoter
19	4055916	4055961	46	1	0.0375289	F(2,3)=11.88	R2	2	2	2	89.19	100	91.3	0.913	0.8571	1	1	0.9	0.9231	-10899	on_intron	4064087-4067980	12020	-	3'	ZBTB7A	4045217-4066816	protein_coding	10.81	-8.7	2.11	intron	ZBTB7A_intron
19	4158350	4158417	68	1	0.0472888	F(2,3)=9.97	R3	2	2	2	93.48	75.9	94.12	0.9636	0.8919	0.75	0.7895	0.9583	0.9	-4787	on_intron	4123522-4124346	34829	-	5'	CREB3L3	4153629-4173050	protein_coding	-17.58	18.22	0.64	intron	CREB3L3_intron
19	7676462	7676561	100	3	0.0200098	F(2,3)=18.85	R1	2	2	2	85.4	71.18	74.15	0.8779	0.8267	0.6995	0.7233	0.75	0.7321	-15772	exon_intron_boundary	7660500-7661594	15963	-	5'	CAMSAP3	7660788-7683194	protein_coding	-14.22	2.97	-11.25	boundary	CAMSAP3_boundary
19	7996605	7996660	56	4	0.0332828	F(2,3)=13.00	R1	2	2	2	94.36	83.7	81.94	0.9323	0.9677	0.8455	0.8082	0.8039	0.8491	-11465	on_intron	7980971-7991199	15635	-	5'	SNAPC2	7985194-7998843	protein_coding	-10.66	-1.76	-12.42	intron	SNAPC2_intron
19	10943067	10943196	130	1	0.0311052	F(2,3)=13.67	R1	2	2	2	100	88.89	88.89	1	1	0.88	0.9091	0.9167	0.8667	-3915	-	10946517-10947484	4289	CpGI_shelf	3'	TMED1	10943115-10946983	protein_coding	-11.11	0	-11.11
19	11138269	11138355	87	2	0.00556193	F(2,3)=46.28	R1	2	2	2	94.48	75	83.74	0.9286	0.9804	0.7516	0.7451	0.84	0.8333	-66756	on_intron	11071117-11072340	67153	-	5'	SMARCA4	11071598-11172958	protein_coding	-19.48	8.74	-10.74	intron	SMARCA4_intron
19	13067217	13067323	107	2	0.0232124	F(2,3)=16.93	R1	2	2	2	58.7	47.69	57.23	0.6111	0.5656	0.4653	0.487	0.5682	0.5765	-832	on_intron	13067586-13068619	1297	CpGI_shore	3'	GADD45GIP1	13064972-13068050	protein_coding	-11.01	9.54	-1.47	promoter	GADD45GIP1_promoter
19	14313682	14313806	125	2	0.0164365	F(2,3)=21.70	R1	2	2	2	88.08	75.17	80.9	0.9054	0.8571	0.75	0.7529	0.8085	0.8095	-3289	on_intron	14316091-14318456	4651	CpGI_shelf	3'	LPHN1	14258547-14316972	protein_coding	-12.91	5.73	-7.18	intron	LPHN1_intron
19	14673048	14673096	49	6	0.0201867	F(2,3)=18.73	R2	2	2	2	59.32	72.75	66.18	0.575	0.6111	0.7256	0.731	0.6432	0.6832	-32713	on_intron	14639880-14641040	33169	-	5'	TECR	14640382-14676791	protein_coding	13.43	-6.57	6.86	intron	TECR_intron
19	15193745	15193844	100	2	0.0369538	F(2,3)=12.02	R1	2	2	2	78.6	61.2	67.63	0.75	0.8198	0.5931	0.6381	0.6667	0.6875	3948	-	15132143-15132726	61603	-	5'	OR1I1	15197791-15199032	protein_coding	-17.4	6.43	-10.97	promoter	OR1I1_promoter
19	16483485	16483638	154	5	0.00317855	F(2,3)=67.89	R3	2	2	2	79.1	66.79	81.86	0.7717	0.8029	0.6726	0.6598	0.82	0.8175	-99295	on_intron	16582114-16583299	99662	-	3'	EPS15L1	16466220-16582781	protein_coding	-12.31	15.07	2.76	intron	EPS15L1_intron
19	17004267	17004366	100	4	0.0448273	F(2,3)=10.39	R1	2	2	2	43.2	30.72	38.83	0.4383	0.4242	0.3279	0.2551	0.3806	0.4028	-133357	on_intron	17137190-17138082	133717	-	3'	CPAMD8	17003758-17137625	protein_coding	-12.48	8.11	-4.37	intron	CPAMD8_intron
19	17876021	17876201	181	5	0.0357031	F(2,3)=12.33	R2	2	2	2	29.89	55.03	39.92	0.3688	0.2574	0.5314	0.5654	0.39	0.4058	-17673	on_intron	17858372-17858891	17650	-	5'	FCHO1	17858527-17899377	protein_coding	25.14	-15.11	10.03	intron	FCHO1_intron
19	33695721	33695820	100	5	0.0471639	F(2,3)=9.99	R1	2	2	2	90.03	79.8	88.1	0.8818	0.9352	0.8036	0.7851	0.8671	0.9009	-10653	exon_intron_boundary	33684926-33686085	10796	-	5'	LRP3	33685166-33699765	protein_coding	-10.23	8.3	-1.93	boundary	LRP3_boundary
19	35610153	35610225	73	2	0.0155858	F(2,3)=22.54	R2	2	2	2	27.21	38.99	32.71	0.2836	0.2625	0.39	0.3898	0.3143	0.3514	-3492	exon_intron_boundary	35521163-35522207	88991	-	5'	FXYD3	35606732-35615227	protein_coding	11.78	-6.28	5.5	boundary	FXYD3_boundary
19	39593638	39593703	66	2	0.0169457	F(2,3)=21.24	R2	2	2	2	81.06	91.39	91.35	0.8	0.8269	0.9238	0.8913	0.913	0.9143	-18757	on_intron	39574701-39575137	18938	-	5'	AC011443.1	39574945-39602080	protein_coding	10.33	-0.04	10.29	intron	AC011443.1_intron
19	40975711	40975845	135	2	0.0293864	F(2,3)=14.25	R2	2	2	2	86.6	98.17	91.67	0.86	0.8723	0.9851	0.9762	0.9394	0.8889	3987	-	40971477-40973393	-2451	CpGI_shelf	3'	BLVRB	40953693-40971725	protein_coding	11.57	-6.5	5.07	promoter	BLVRB_promoter
19	42186391	42186597	207	2	0.00901407	F(2,3)=33.13	R1	2	2	2	74.74	61.73	66.67	0.75	0.7455	0.6078	0.6333	0.6818	0.6531	-5904	on_intron	42348676-42349357	162761	-	3'	CEACAM7	42177235-42192296	protein_coding	-13.01	4.94	-8.07	intron	CEACAM7_intron
19	45533449	45533610	162	1	0.0409321	F(2,3)=11.13	R1	2	2	2	93.26	70.77	58.54	0.8913	0.9767	0.64	0.8	0.5818	0.5926	-28914	on_intron	45504513-45505299	28937	-	5'	RELB	45504695-45541452	protein_coding	-22.49	-12.23	-34.72	intron	RELB_intron
19	46268426	46268594	169	3	0.0370414	F(2,3)=12.00	R1	2	2	2	73.02	57.24	66.67	0.7397	0.717	0.5529	0.597	0.6346	0.6935	-3714	on_exon	46270700-46275167	6574	CpGI_shelf	3'	SIX5	46268044-46272141	protein_coding	-15.78	9.43	-6.35	exon	SIX5_exon
19	46284005	46284180	176	7	0.00165029	F(2,3)=105.91	R3	2	2	2	57.54	46.81	59.54	0.5641	0.5797	0.4545	0.4722	0.5941	0.5959	-1809	on_intron	46288989-46289934	5755	-	3'	DMPK	46272978-46285815	protein_coding	-10.73	12.73	2	intron	DMPK_intron
19	50036470	50036667	198	9	0.00919151	F(2,3)=32.68	R2	2	2	2	27.72	45.84	38.19	0.295	0.2679	0.4351	0.4682	0.3991	0.3695	-5791	on_intron	50030774-50031300	5697	-	5'	RCN3	50030875-50046889	protein_coding	18.12	-7.65	10.47	intron	RCN3_intron
19	50962493	50962593	101	11	0.0401377	F(2,3)=11.30	R3	2	2	2	63.46	74.44	76.1	0.6244	0.655	0.7241	0.7863	0.7551	0.7711	-26432	exon_intron_boundary	50934905-50935677	27589	-	5'	MYBPC2	50936160-50969583	protein_coding	10.98	1.66	12.64	boundary	MYBPC2_boundary
19	51823569	51823689	121	5	5.46e-05	F(2,3)=1041.15	R1	2	2	2	82.14	66.76	81.01	0.8182	0.8246	0.6689	0.6667	0.8129	0.8067	-8586	on_intron	51814739-51815458	8831	-	5'	IGLON5	51815102-51833608	protein_coding	-15.38	14.25	-1.13	intron	IGLON5_intron
20	4227506	4227593	88	1	0.0128262	F(2,3)=25.88	R1	2	2	2	69.09	53.23	44.12	0.6667	0.72	0.5588	0.5	0.4286	0.4615	-2214	on_intron	4228533-4230496	2904	CpGI_shore	3'	ADRA1D	4201329-4229721	protein_coding	-15.86	-9.11	-24.97	intron	ADRA1D_intron
20	17452622	17452772	151	1	0.0338573	F(2,3)=12.83	R1	2	2	2	90.24	78.46	72.88	0.9167	0.8824	0.7742	0.7941	0.7692	0.697	-246019	on_intron	17206529-17207757	246094	-	5'	PCSK2	17206752-17465223	protein_coding	-11.78	-5.58	-17.36	intron	PCSK2_intron
20	17598252	17598355	104	2	0.0264846	F(2,3)=15.38	R2	2	2	2	76.92	87.43	81.52	0.7654	0.7733	0.8729	0.8776	0.7907	0.8367	-64687	on_intron	17661328-17663456	65102	-	3'	RRBP1	17594323-17662940	protein_coding	10.51	-5.91	4.6	intron	RRBP1_intron
20	19465226	19465324	99	1	0.000428513	F(2,3)=262.41	R2	2	2	2	55.17	67.29	52.81	0.5484	0.5556	0.6667	0.6818	0.5283	0.5278	-272033	on_intron	19192460-19193902	272767	-	5'	SLC24A3	19193290-19703545	protein_coding	12.12	-14.48	-2.36	intron	SLC24A3_intron
20	22567986	22568118	133	6	0.0161026	F(2,3)=22.02	R2	2	2	2	57.56	68.6	51.86	0.6	0.5581	0.6927	0.6794	0.5393	0.4937	1894	-	22562737-22566104	-2013	CpGI_shoreshelf	3'	FOXA2	22561643-22566093	protein_coding	11.04	-16.74	-5.7	promoter	FOXA2_promoter
20	24523909	24523994	86	3	0.0125574	F(2,3)=26.26	R1	2	2	2	98.08	87.97	89.87	0.9825	0.9787	0.8901	0.8571	0.8913	0.9091	-74158	on_exon	24188601-24189152	335309	-	5'	SYNDIG1	24449835-24647252	protein_coding	-10.11	1.9	-8.21	exon	SYNDIG1_exon
20	34613948	34614047	100	1	0.0318965	F(2,3)=13.41	R1	2	2	2	87.04	54.55	65	0.8485	0.9048	0.5814	0.4783	0.6923	0.5714	-57534	on_intron	34541603-34543012	72346	-	5'	C20orf152	34556512-34618622	protein_coding	-32.49	10.45	-22.04	intron	C20orf152_intron
20	35643994	35644127	134	6	0.0371276	F(2,3)=11.98	R1	2	2	2	63.87	43.58	61.61	0.6404	0.6375	0.436	0.4356	0.6697	0.5588	-80403	on_intron	35723951-35724644	80518	-	3'	RBL1	35624752-35724398	protein_coding	-20.29	18.03	-2.26	intron	RBL1_intron
20	35975185	35975271	87	3	0.0299429	F(2,3)=14.06	R2	2	2	2	66.67	84.76	77.33	0.6667	0.6667	0.8533	0.8333	0.7381	0.8182	-2182	on_intron	35807410-35808135	167776	-	5'	SRC	35973088-36034453	protein_coding	18.09	-7.43	10.66	intron	SRC_intron
20	43244440	43244544	105	1	0.0418953	F(2,3)=10.94	R1	2	2	2	93.22	78.45	86.57	0.8889	0.9589	0.7826	0.7857	0.88	0.8571	-84117	on_intron	43160340-43160817	84101	-	5'	PKIG	43160426-43252888	protein_coding	-14.77	8.12	-6.65	intron	PKIG_intron
20	52839085	52839190	106	3	0.0499262	F(2,3)=9.56	R2	2	2	2	69.87	83.12	75.78	0.7094	0.6875	0.8372	0.8235	0.7308	0.8	-14803	on_intron	52824331-52825048	14755	-	5'	PFDN4	52824386-52844591	protein_coding	13.25	-7.34	5.91	intron	PFDN4_intron
20	57269626	57269684	59	1	0.0134932	F(2,3)=24.97	R1	2	2	2	88.89	63.79	58.67	0.8929	0.8846	0.6383	0.6364	0.5614	0.6667	-5496	exon_intron_boundary	57224696-57226322	44931	-	5'	NPEPL1	57264187-57294294	protein_coding	-25.1	-5.12	-30.22	boundary	NPEPL1_boundary
20	57430737	57430915	179	10	0.0414467	F(2,3)=11.02	R1	2	2	2	50	39.73	49.55	0.5	0.5	0.3732	0.4098	0.4658	0.517	-16141	on_intron	57267528-57268420	163210	-	5'	GNAS	57414773-57486247	protein_coding	-10.27	9.82	-0.45	intron	GNAS_intron
20	61595416	61595464	49	1	0.00282223	F(2,3)=73.61	R1	2	2	2	98.25	87.34	82.05	0.9714	1	0.8772	0.8636	0.8261	0.8125	-11411	on_intron	61568679-61570290	26738	-	5'	SLC17A9	61584052-61599949	protein_coding	-10.91	-5.29	-16.2	intron	SLC17A9_intron
21	32375966	32376051	86	1	0.0279877	F(2,3)=14.77	R1	2	2	2	100	90	89.19	1	1	0.9286	0.875	0.8947	0.8889	-556323	on_intron	33031735-33032657	656607	-	3'	TIAM1	32361860-32932290	protein_coding	-10	-0.81	-10.81	intron	TIAM1_intron
21	41526339	41526476	138	1	0.00622835	F(2,3)=42.81	R1	2	2	2	73.02	52.94	66.04	0.75	0.7037	0.5185	0.5417	0.6667	0.6552	-692725	on_intron	42218490-42219222	692747	-	3'	DSCAM	41382926-42219065	protein_coding	-20.08	13.1	-6.98	intron	DSCAM_intron
21	43560860	43560909	50	1	0.0336461	F(2,3)=12.89	R1	2	2	2	18.67	7.78	5.56	0.2059	0.1707	0.1	0.05	0.0444	0.0741	-77840	on_intron	43429161-43431489	131700	-	5'	UMODL1	43483068-43563105	protein_coding	-10.89	-2.22	-13.11	intron	UMODL1_intron
22	19709548	19709653	106	1	0.0485335	F(2,3)=9.77	R3	2	2	2	93.9	82.8	96.05	0.9487	0.9302	0.7941	0.8475	1	0.9348	816	-	19705309-19715311	4240	CpGI_core	5'	GP1BB	19710468-19712294	protein_coding	-11.1	13.25	2.15	promoter	GP1BB_promoter
22	26966161	26966306	146	5	0.0465941	F(2,3)=10.08	R2	2	2	2	41.95	52.82	38.6	0.4235	0.4147	0.5517	0.5083	0.4186	0.3478	-26519	on_intron	27053082-27053629	87324	-	3'	TPST2	26921458-26992681	protein_coding	10.87	-14.22	-3.35	intron	TPST2_intron
22	31004672	31004763	92	1	0.0144569	F(2,3)=23.78	R1	2	2	2	100	80.77	62.96	1	1	0.8378	0.7333	0.6667	0.5833	-1937	on_intron	30987606-30988384	17067	-	5'	TCN2	31002825-31023265	protein_coding	-19.23	-17.81	-37.04	intron	TCN2_intron
22	37608539	37608590	52	2	0.0266547	F(2,3)=15.31	R1	2	2	2	82.76	68.18	74.26	0.8421	0.8163	0.6703	0.7073	0.7241	0.7674	178	-	37720720-37721236	112647	-	3'	SSTR3	37600278-37608362	protein_coding	-14.58	6.08	-8.5	promoter	SSTR3_promoter
22	37883712	37883787	76	1	0.0049176	F(2,3)=50.37	R1	2	2	2	82.35	55.1	54.29	0.7895	0.8667	0.5484	0.5556	0.55	0.5333	1274	-	37914769-37915883	32097	-	3'	MFNG	37865101-37882439	protein_coding	-27.25	-0.81	-28.06	promoter	MFNG_promoter
22	38202051	38202120	70	1	0.0249264	F(2,3)=16.08	R1	2	2	2	76.79	60.94	70.59	0.7647	0.7727	0.6078	0.6154	0.6818	0.75	-1005	on_exon	38200673-38201691	1379	CpGI_shore	5'	H1F0	38201114-38203442	protein_coding	-15.85	9.65	-6.2	exon	H1F0_exon
22	38479784	38479864	81	1	0.013733	F(2,3)=24.66	R1	2	2	2	96.3	85.29	90.32	0.9688	0.9545	0.85	0.8571	0.9231	0.8889	-315	on_intron	38484616-38485721	5858	-	3'	SLC16A8	38474141-38480100	protein_coding	-11.01	5.03	-5.98	promoter	SLC16A8_promoter
22	39537144	39537335	192	3	0.0263061	F(2,3)=15.46	R1	2	2	2	90.79	78.22	90	0.9286	0.8958	0.7778	0.7872	0.9286	0.875	-11534	on_intron	39548103-39549683	12349	-	3'	CBX7	39516172-39548679	protein_coding	-12.57	11.78	-0.79	intron	CBX7_intron
22	40072111	40072189	79	3	0.0379272	F(2,3)=11.79	R1	2	2	2	80.82	65.85	72.31	0.8293	0.7812	0.6602	0.6557	0.71	0.7667	-105430	on_intron	39953451-39954668	118661	-	5'	CACNA1I	39966758-40085742	protein_coding	-14.97	6.46	-8.51	intron	CACNA1I_intron
22	43422326	43422425	100	4	0.0318713	F(2,3)=13.42	R1	2	2	2	94.74	84.3	82.81	0.9489	0.9456	0.8454	0.84	0.8077	0.8661	-63107	on_intron	43485058-43485545	63121	-	3'	TTLL1	43414609-43485434	protein_coding	-10.44	-1.49	-11.93	intron	TTLL1_intron
22	45088200	45088257	58	1	0.0112276	F(2,3)=28.42	R2	2	2	2	73.47	92.11	70.18	0.7391	0.7308	0.9423	0.875	0.6897	0.7143	-23663	on_intron	45064160-45065092	24041	-	5'	PRR5	45064593-45133561	protein_coding	18.64	-21.93	-3.29	intron	PRR5_intron
22	46875382	46875522	141	2	0.0178508	F(2,3)=20.46	R1	2	2	2	91.46	80.69	87.9	0.9306	0.9022	0.7931	0.8161	0.8644	0.8878	-57684	on_intron	46929318-46934861	59340	-	3'	CELSR1	46756731-46933067	protein_coding	-10.77	7.21	-3.56	intron	CELSR1_intron
22	46969215	46969314	100	4	0.000347606	F(2,3)=301.91	R1	2	2	2	96.61	86.19	90.8	0.9708	0.9628	0.864	0.8601	0.9103	0.9048	2596	-	46929318-46934861	39898	-	5'	GRAMD4	46971909-47075688	protein_coding	-10.42	4.61	-5.81	promoter	GRAMD4_promoter
22	48890538	48890668	131	7	0.0269015	F(2,3)=15.21	R1	2	2	2	88.74	78.54	83.15	0.9119	0.8753	0.7625	0.7974	0.8314	0.8316	-5395	on_intron	48884885-48887043	5654	CpGI_shelf	5'	FAM19A5	48885272-49246724	protein_coding	-10.2	4.61	-5.59	intron	FAM19A5_intron
22	49994728	49994863	136	1	0.0361567	F(2,3)=12.22	R1	2	2	2	18.18	6.9	4.82	0.2075	0.1646	0.087	0.0426	0.0682	0.0256	-56461	on_intron	50063840-50064476	69614	-	3'	C22orf34	49808176-50051190	protein_coding	-11.28	-2.08	-13.36	intron	C22orf34_intron
22	50968028	50968080	53	3	0.0120259	F(2,3)=27.08	R1	2	2	2	19.53	7.26	17.46	0.2174	0.1829	0.0612	0.0864	0.1818	0.169	-456	on_exon	50963609-50970768	2689	CpGI_core	3'	TYMP	50964181-50968485	protein_coding	-12.27	10.2	-2.07	promoter	TYMP_promoter
X	1570611	1570682	72	2	0.0154629	F(2,3)=22.67	R1	2	2	2	82.64	66.96	78.57	0.8387	0.8136	0.6892	0.6316	0.7846	0.7879	-2043	on_intron	1571574-1573350	2669	CpGI_shore	3'	ASMTL	1522032-1572655	protein_coding	-15.68	11.61	-4.07	intron	ASMTL_intron
X	1599983	1600153	171	6	0.0196956	F(2,3)=19.07	R1	2	2	2	72.22	61.21	60.77	0.7634	0.7068	0.6077	0.6141	0.6122	0.6052	-56016	on_intron	1710354-1711034	110882	-	3'	P2RY8	1581465-1656000	protein_coding	-11.01	-0.44	-11.45	intron	P2RY8_intron
X	9832120	9832208	89	3	0.0030614	F(2,3)=69.65	R2	2	2	2	41.87	54.48	37.09	0.4141	0.4218	0.5407	0.5556	0.3571	0.3908	-77711	on_intron	9753567-9755101	78554	-	5'	SHROOM2	9754496-9917483	protein_coding	12.61	-17.39	-4.78	intron	SHROOM2_intron
X	20134715	20134804	90	8	0.0458574	F(2,3)=10.21	R2	2	2	2	13.16	25.18	24.17	0.1033	0.1596	0.2479	0.2593	0.2183	0.2629	-398	on_intron	20134204-20135350	547	CpGI_core	3'	MAP7D2	20024831-20135114	protein_coding	12.02	-1.01	11.01	promoter	MAP7D2_promoter
X	20204150	20204219	70	1	0.04084	F(2,3)=11.15	R1	2	2	2	90.62	76.67	82.61	0.9	0.9167	0.75	0.8	0.8462	0.8	-81372	on_intron	20284128-20286811	82593	-	3'	RPS6KA3	20168029-20285523	protein_coding	-13.95	5.94	-8.01	intron	RPS6KA3_intron
X	21675855	21675959	105	4	0.0173245	F(2,3)=20.90	R1	2	2	2	51.37	30.44	40.47	0.4974	0.5314	0.2984	0.3119	0.4279	0.3571	-592	on_exon	21674019-21677066	1108	CpGI_core	3'	KLHL34	21673609-21676448	protein_coding	-20.93	10.03	-10.9	promoter	KLHL34_promoter
X	23761294	23761378	85	11	0.0478821	F(2,3)=9.88	R3	2	2	2	22.48	33.59	35.11	0.2412	0.2135	0.3086	0.3768	0.3594	0.3412	-23297	on_exon	23801056-23801724	40347	-	3'	ACOT9	23720370-23784592	protein_coding	11.11	1.52	12.63	exon	ACOT9_exon
X	23801196	23801272	77	8	0.0418182	F(2,3)=10.95	R1	2	2	2	27.88	16.08	22.34	0.2783	0.2793	0.1814	0.1215	0.2126	0.2429	19	-	23801056-23801724	141	CpGI_core	5'	SAT1	23801290-23804343	protein_coding	-11.8	6.26	-5.54	promoter	SAT1_promoter
X	25025332	25025403	72	13	0.0110876	F(2,3)=28.67	R1	2	2	2	24.01	13.94	14.75	0.2344	0.249	0.1267	0.1581	0.1421	0.1527	-8732	on_exon	25033665-25034712	9310	-	3'	ARX	25021811-25034065	protein_coding	-10.07	0.81	-9.26	exon	ARX_exon
X	30262377	30262507	131	1	0.0244101	F(2,3)=16.33	R1	2	2	2	78.33	60.66	61.76	0.75	0.8	0.5926	0.6176	0.6471	0.5882	-659	on_intron	29351294-29353391	911084	-	5'	MAGEB1	30261847-30270155	protein_coding	-17.67	1.1	-16.57	promoter	MAGEB1_promoter
X	31386855	31387057	203	1	0.031553	F(2,3)=13.52	R3	2	2	2	86.36	65.52	90.32	0.8824	0.8519	0.6154	0.6875	0.8462	0.9444	-1970702	on_intron	33744431-33744951	2357895	-	3'	DMD	31132808-33357558	protein_coding	-20.84	24.8	3.96	intron	DMD_intron
X	38664020	38664062	43	5	0.0213692	F(2,3)=17.98	R1	2	2	2	45.45	27.76	38.5	0.4296	0.4896	0.2804	0.2609	0.3986	0.3538	-3376	on_exon	38420489-38421478	243532	-	5'	MID1IP1	38660685-38665790	protein_coding	-17.69	10.74	-6.95	exon	MID1IP1_exon
X	40003065	40003283	219	8	0.025193	F(2,3)=15.95	R1	2	2	2	87.8	74.26	75.9	0.8485	0.898	0.7576	0.7319	0.7439	0.7699	-33516	on_intron	40439740-40440705	437423	-	3'	BCOR	39909068-40036582	protein_coding	-13.54	1.64	-11.9	intron	BCOR_intron
X	47270380	47270479	100	2	0.0300603	F(2,3)=14.02	R1	2	2	2	87.85	61.74	69.84	0.8491	0.9074	0.5974	0.6579	0.6667	0.75	-40496	on_intron	47092283-47093306	178098	-	5'	ZNF157	47229982-47273704	protein_coding	-26.11	8.1	-18.01	intron	ZNF157_intron
X	47320589	47320742	154	2	0.0265987	F(2,3)=15.33	R1	2	2	2	95.97	84.65	92.5	0.9412	0.9753	0.8431	0.85	0.9452	0.908	-21755	on_intron	47341888-47342697	21956	-	3'	ZNF41	47305278-47342345	protein_coding	-11.32	7.85	-3.47	intron	ZNF41_intron
X	48666214	48666313	100	1	0.0423165	F(2,3)=10.85	R1	2	2	2	60.66	34.74	55.1	0.6486	0.5417	0.3833	0.2857	0.5556	0.5385	-6528	on_intron	48659713-48660629	6502	-	5'	HDAC6	48659784-48683392	protein_coding	-25.92	20.36	-5.56	intron	HDAC6_intron
X	49023447	49023514	68	4	0.00947851	F(2,3)=31.99	R2	2	2	2	20.34	31.68	21.23	0.2087	0.1935	0.3077	0.3478	0.2118	0.2131	-4452	on_intron	48979845-48980266	43603	-	5'	MAGIX	49019061-49024822	protein_coding	11.34	-10.45	0.89	intron	MAGIX_intron
X	53085736	53085942	207	1	0.0225214	F(2,3)=17.31	R1	2	2	2	80.49	53.33	71.43	0.8261	0.7778	0.5	0.5789	0.6875	0.75	-7668	on_intron	52987270-52988151	98467	-	5'	GPR173	53078273-53109797	protein_coding	-27.16	18.1	-9.06	intron	GPR173_intron
X	68049814	68049866	53	4	0.0266725	F(2,3)=15.30	R1	2	2	2	38.61	20.21	26.14	0.35	0.4098	0.2081	0.1933	0.2381	0.2899	-1025	on_intron	68048660-68050252	1155	CpGI_core	5'	EFNB1	68048840-68061990	protein_coding	-18.4	5.93	-12.47	intron	EFNB1_intron
X	70712961	70713023	63	4	0.0379482	F(2,3)=11.78	R1	2	2	2	65.08	54.72	52.8	0.6598	0.6343	0.5489	0.5422	0.5468	0.4819	-126908	on_intron	70585716-70587063	127246	-	5'	TAF1	70586114-70752224	protein_coding	-10.36	-1.92	-12.28	intron	TAF1_intron
X	71318152	71318286	135	10	0.00542485	F(2,3)=47.08	R1	2	2	2	83.65	71.78	71.51	0.8281	0.8492	0.7208	0.7153	0.703	0.7308	-187347	on_intron	71130680-71131820	187473	-	5'	NHSL2	71130938-71363424	protein_coding	-11.87	-0.27	-12.14	intron	NHSL2_intron
X	74144426	74144516	91	7	0.0352329	F(2,3)=12.46	R1	2	2	2	38.66	25.83	29.05	0.3954	0.3813	0.2768	0.2267	0.2713	0.3161	-893	on_intron	75364914-75365583	1221068	-	3'	KIAA2022	73952684-74145320	protein_coding	-12.83	3.22	-9.61	promoter	KIAA2022_promoter
X	105066470	105066641	172	12	0.0193016	F(2,3)=19.35	R2	2	2	2	27.93	40.11	31.29	0.2797	0.2788	0.398	0.4048	0.2836	0.3333	-104	-	105066195-105067110	276	CpGI_core	5'	NRK	105066536-105202602	protein_coding	12.18	-8.82	3.36	promoter	NRK_promoter
X	108675207	108675305	99	1	0.024758	F(2,3)=16.16	R3	2	2	2	43	32.05	49.02	0.4483	0.4048	0.3175	0.3333	0.4722	0.5333	-50093	on_intron	108867763-108868614	193310	-	3'	GUCY2F	108616135-108725301	protein_coding	-10.95	16.97	6.02	intron	GUCY2F_intron
X	118110152	118110204	53	4	0.0385826	F(2,3)=11.64	R2	2	2	2	20.86	39.17	16.67	0.2911	0.1759	0.3828	0.4095	0.16	0.1757	-1622	on_intron	118108503-118110559	1650	CpGI_core	5'	LONRF3	118108581-118156888	protein_coding	18.31	-22.5	-4.19	intron	LONRF3_intron
X	118602368	118602417	50	6	0.0170609	F(2,3)=21.13	R2	2	2	2	40	53.54	27.31	0.3688	0.4524	0.5208	0.5776	0.2841	0.2526	-53	on_exon	118602159-118603318	210	CpGI_core	5'	SLC25A5	118602363-118605282	protein_coding	13.54	-26.23	-12.69	promoter	SLC25A5_promoter
X	118708442	118708518	77	5	0.0346781	F(2,3)=12.61	R1	2	2	2	35.8	22.17	18.6	0.3642	0.3537	0.2396	0.1902	0.1527	0.2262	-16	-	118708294-118709240	149	CpGI_core	5'	UBE2A	118708501-118718381	protein_coding	-13.63	-3.57	-17.2	promoter	UBE2A_promoter
X	131352176	131352241	66	3	0.041008	F(2,3)=11.11	R1	2	2	2	45.37	34.25	31.79	0.4599	0.4444	0.3554	0.3019	0.3358	0.2759	-1294	on_intron	131622944-131624115	271875	-	3'	RAP2C	131337053-131353471	protein_coding	-11.12	-2.46	-13.58	intron	RAP2C_intron
X	152715687	152715754	68	4	0.0117877	F(2,3)=27.46	R1	2	2	2	93.53	80.14	77.78	0.9184	0.9444	0.8119	0.775	0.7917	0.7576	-45290	on_intron	152782938-152783861	68108	-	3'	HAUS7	152713124-152760978	protein_coding	-13.39	-2.36	-15.75	intron	HAUS7_intron
X	153626472	153626541	70	9	0.0139972	F(2,3)=24.33	R1	2	2	2	47.84	33.06	26.83	0.4586	0.4966	0.34	0.3186	0.2422	0.3026	-8225	on_exon	153617403-153619294	9070	-	5'	RPL10	153618315-153637504	protein_coding	-14.78	-6.23	-21.01	exon	RPL10_exon
1	5948453	5948550	98	2	0.0230563	F(2,3)=17.02	R2	2	2	2	92.64	96.12	83.52	0.907	0.9481	0.9625	0.9565	0.8537	0.82	-104079	on_intron	6051502-6053406	104857	-	3'	NPHP4	5922871-6052533	protein_coding	3.48	-12.6	-9.12	intron	NPHP4_intron
1	6372112	6372206	95	4	0.00804576	F(2,3)=35.86	R2	2	2	2	93.2	96.32	84.62	0.9451	0.9154	0.9659	0.9552	0.843	0.8542	-82338	on_intron	6464489-6464982	92777	-	3'	ACOT7	6324333-6454451	protein_coding	3.12	-11.7	-8.58	intron	ACOT7_intron
1	12640432	12640496	65	1	0.00158686	F(2,3)=108.76	R1	2	2	2	100	100	83.87	1	1	1	1	0.85	0.8182	-37304	on_intron	12676984-12678642	38147	-	3'	DHRS3	12627939-12677737	protein_coding	0	-16.13	-16.13	intron	DHRS3_intron
1	16344173	16344247	75	5	0.0443464	F(2,3)=10.47	R3	2	2	2	75.35	73.46	85.33	0.7789	0.7208	0.7273	0.746	0.8393	0.875	-1915	on_intron	16399649-16400247	56001	-	3'	HSPB7	16340523-16346089	protein_coding	-1.89	11.87	9.98	intron	HSPB7_intron
1	18809935	18810114	180	2	0.0113979	F(2,3)=28.12	R3	2	2	2	85.83	79.37	89.52	0.8696	0.8514	0.7821	0.8049	0.9038	0.8868	-2689	on_exon	18434106-18437673	375830	-	5'	KLHDC7A	18807424-18812534	protein_coding	-6.46	10.15	3.69	exon	KLHDC7A_exon
1	20637100	20637258	159	5	0.0476638	F(2,3)=9.91	R3	2	2	2	84.04	78.88	89.6	0.8145	0.8608	0.7903	0.787	0.8762	0.9103	-19845	exon_intron_boundary	20512361-20512797	124740	-	5'	VWA5B1	20617412-20681387	protein_coding	-5.16	10.72	5.56	boundary	VWA5B1_boundary
1	22970513	22970632	120	3	0.018276	F(2,3)=20.12	R2	2	2	2	78.54	78.79	67.27	0.8219	0.7701	0.7816	0.791	0.6705	0.6753	-508	on_exon	22919774-22920207	50740	-	5'	C1QC	22970123-22974603	protein_coding	0.25	-11.52	-11.27	promoter	C1QC_promoter
1	24862882	24863055	174	1	0.0371225	F(2,3)=11.98	R3	2	2	2	10	4.76	25	0.129	0.0526	0	0.0789	0.25	0.25	-33667	on_exon	24828866-24829878	34017	-	5'	RCAN3	24829387-24863506	protein_coding	-5.24	20.24	15	exon	RCAN3_exon
1	25078898	25079061	164	1	0.0320261	F(2,3)=13.37	R1	2	2	2	97.5	93.33	82.05	0.9375	1	0.9167	0.9444	0.8333	0.8095	-7212	on_intron	25070901-25072586	7998	-	5'	CLIC4	25071848-25170815	protein_coding	-4.17	-11.28	-15.45	intron	CLIC4_intron
1	32935633	32935822	190	1	0.019075	F(2,3)=19.51	R1	2	2	2	97.92	97.56	75.86	1	0.9655	1	0.9583	0.8	0.7143	-5151	on_intron	32930501-32931061	5133	-	5'	ZBTB8B	32930670-32953461	protein_coding	-0.36	-21.7	-22.06	intron	ZBTB8B_intron
1	34675980	34676050	71	1	0.0430904	F(2,3)=10.70	R1	2	2	2	80.7	75.93	60	0.7941	0.8261	0.7561	0.7692	0.5652	0.6667	-43565	on_intron	34628784-34630976	47197	-	5'	C1orf94	34632484-34684732	protein_coding	-4.77	-15.93	-20.7	intron	C1orf94_intron
1	38200979	38201157	179	13	0.0083726	F(2,3)=34.88	R2	2	2	2	26.68	30.18	18.84	0.275	0.2621	0.3182	0.2864	0.1863	0.1897	-29825	on_intron	38229839-38230888	29732	-	3'	EPHA10	38179552-38230805	protein_coding	3.5	-11.34	-7.84	intron	EPHA10_intron
1	45002564	45002699	136	3	0.0415152	F(2,3)=11.01	R2	2	2	2	90.83	93.9	83.33	0.89	0.9214	0.9615	0.9174	0.8257	0.8416	-131832	on_intron	44820658-44821113	181907	-	5'	RNF220	44870866-45117396	protein_coding	3.07	-10.57	-7.5	intron	RNF220_intron
1	45154826	45155029	204	4	0.00494452	F(2,3)=50.18	R2	2	2	2	92.97	97.56	85.91	0.9184	0.9367	0.9655	0.987	0.8537	0.8611	-14664	on_intron	45139771-45140584	15056	-	5'	C1orf228	45140364-45191263	protein_coding	4.59	-11.65	-7.06	intron	C1orf228_intron
1	86943833	86944033	201	3	0.0446739	F(2,3)=10.41	R3	2	2	2	87.02	86.81	97.1	0.8475	0.8889	0.8919	0.8429	0.9783	0.9674	-9981	on_intron	86861567-86862083	82267	-	5'	CLCA1	86934051-86965972	protein_coding	-0.21	10.29	10.08	intron	CLCA1_intron
1	98058083	98058167	85	4	0.00173096	F(2,3)=102.55	R2	2	2	2	98.56	100	89.87	0.9878	0.9825	1	1	0.907	0.8889	-328521	on_intron	98386190-98386724	328558	-	3'	DPYD	97543299-98386605	protein_coding	1.44	-10.13	-8.69	intron	DPYD_intron
1	119519115	119519247	133	1	0.0107789	F(2,3)=29.24	R1	2	2	2	76.92	76.06	57.14	0.7222	0.7872	0.75	0.7647	0.5789	0.5667	-13063	on_intron	119543822-119544339	25093	-	3'	TBX15	119425666-119532179	protein_coding	-0.86	-18.92	-19.78	intron	TBX15_intron
1	147380506	147380607	102	3	0.00565989	F(2,3)=45.73	R3	2	2	2	57.41	61.11	73.33	0.5565	0.5941	0.6043	0.6234	0.734	0.7321	-5660	on_exon	147141843-147142918	238664	-	5'	GJA8	147374946-147381393	protein_coding	3.7	12.22	15.92	exon	GJA8_exon
1	151581562	151581673	112	1	0.0297185	F(2,3)=14.13	R2	2	2	2	90.48	100	89.29	0.8889	0.9333	1	1	0.8824	0.9091	2869	-	151584375-151585205	-2812	CpGI_shelf	5'	SNX27	151584541-151671567	protein_coding	9.52	-10.71	-1.19	promoter	SNX27_promoter
1	167444150	167444283	134	4	0.0124282	F(2,3)=26.46	R3	2	2	2	68.42	64.18	75.13	0.6696	0.6923	0.626	0.6552	0.7556	0.7476	-43696	on_intron	167522470-167523070	78788	-	3'	CD247	167399877-167487847	protein_coding	-4.24	10.95	6.71	intron	CD247_intron
1	183326525	183326658	134	4	0.0175921	F(2,3)=20.68	R3	2	2	2	97.16	87.86	98.65	0.9848	0.96	0.8837	0.8736	1	0.9655	-61211	on_intron	183440352-183442255	115598	-	3'	NMNAT2	183217372-183387737	protein_coding	-9.3	10.79	1.49	intron	NMNAT2_intron
1	198649438	198649505	68	4	0.0425595	F(2,3)=10.81	R3	2	2	2	45.93	36.29	57.27	0.4177	0.5179	0.3624	0.3636	0.5874	0.5476	-41703	on_intron	198125897-198126842	523542	-	5'	PTPRC	198607801-198726545	protein_coding	-9.64	20.98	11.34	intron	PTPRC_intron
1	203475935	203476059	125	1	0.00111183	F(2,3)=138.27	R3	2	2	2	86.84	82.93	100	0.8824	0.8571	0.8261	0.8333	1	1	-12787	on_intron	203296278-203296929	179658	-	5'	OPTC	203463271-203477992	protein_coding	-3.91	17.07	13.16	intron	OPTC_intron
1	228004967	228005100	134	5	0.0272107	F(2,3)=15.08	R3	2	2	2	77.05	70.28	81	0.7838	0.7631	0.6769	0.7191	0.8218	0.8009	-1705	on_exon	227975296-227976570	29672	-	5'	PRSS38	228003394-228034171	protein_coding	-6.77	10.72	3.95	exon	PRSS38_exon
1	246770989	246771104	116	3	0.0217391	F(2,3)=17.76	R3	2	2	2	52.3	49.51	64.22	0.5111	0.528	0.5221	0.4734	0.6207	0.6552	-41357	on_intron	246729208-246730276	41782	-	5'	CNST	246729746-246831886	protein_coding	-2.79	14.71	11.92	intron	CNST_intron
2	23907893	23907988	96	1	0.046418	F(2,3)=10.11	R2	2	2	2	60.81	68.35	57.41	0.5758	0.6341	0.6944	0.6744	0.5714	0.5769	-299899	on_intron	23607730-23610124	300164	-	5'	KLHL29	23608088-23931481	protein_coding	7.54	-10.94	-3.4	intron	KLHL29_intron
2	27943282	27943470	189	5	0.0176497	F(2,3)=20.63	R1	2	2	2	82.48	81.63	67.87	0.7887	0.8374	0.8036	0.8246	0.6593	0.6899	4684	-	27958208-27958723	15254	-	3'	AC074091.13	27928653-27938599	protein_coding	-0.85	-13.76	-14.61	promoter	AC074091.13_promoter
2	28852939	28853029	91	1	0.0161719	F(2,3)=21.96	R1	2	2	2	100	95.56	85.19	1	1	0.9429	1	0.8462	0.8571	-173016	on_intron	28612965-28616748	239975	-	5'	PLB1	28680012-28866654	protein_coding	-4.44	-10.37	-14.81	intron	PLB1_intron
2	36822738	36822911	174	1	0.0413711	F(2,3)=11.04	R2	2	2	2	95.83	100	89.47	0.9565	0.96	1	1	0.8571	0.9167	-50491	on_intron	37193132-37194287	371377	-	3'	FEZ2	36778570-36873230	protein_coding	4.17	-10.53	-6.36	intron	FEZ2_intron
2	42168044	42168139	96	3	0.0425097	F(2,3)=10.81	R3	2	2	2	81.97	76.34	87.32	0.8056	0.84	0.7672	0.7333	0.8556	0.9038	-13361	on_intron	42222312-42222761	54623	-	3'	AC013480.1	42162508-42181406	protein_coding	-5.63	10.98	5.35	intron	AC013480.1_intron
2	66673922	66673984	63	3	0.0468494	F(2,3)=10.04	R2	2	2	2	40.95	49.12	23.81	0.4507	0.3235	0.481	0.5143	0.2222	0.2667	-13399	on_intron	66652692-66654218	21231	-	5'	MEIS1	66660584-66799890	protein_coding	8.17	-25.31	-17.14	intron	MEIS1_intron
2	75697794	75697841	48	1	0.0072758	F(2,3)=38.45	R1	2	2	2	95.45	94.87	82.05	0.9474	0.96	0.9286	0.96	0.8	0.8276	-99053	on_intron	75873982-75874420	176580	-	3'	FAM176A	75696428-75796848	protein_coding	-0.58	-12.82	-13.4	intron	FAM176A_intron
2	87015911	87016008	98	6	0.0449823	F(2,3)=10.36	R1	2	2	2	47.78	46.1	34.66	0.4532	0.4984	0.4484	0.4764	0.328	0.3775	-19607	on_intron	87036601-87037001	20994	-	3'	CD8A	87011729-87035519	protein_coding	-1.68	-11.44	-13.12	intron	CD8A_intron
2	106438383	106438489	107	2	0.00254617	F(2,3)=78.95	R2	2	2	2	55.91	59.46	41.75	0.5714	0.5405	0.5887	0.6066	0.4138	0.4222	-77134	on_intron	106361033-106362218	77351	-	5'	NCK2	106361354-106510730	protein_coding	3.55	-17.71	-14.16	intron	NCK2_intron
2	128177569	128177611	43	1	0.0416084	F(2,3)=10.99	R1	2	2	2	95.71	90.32	71.7	0.96	0.95	0.9318	0.8333	0.7436	0.6429	-1607	exon_intron_boundary	128165557-128166198	12013	-	5'	PROC	128176003-128186822	protein_coding	-5.39	-18.62	-24.01	boundary	PROC_boundary
2	153297081	153297225	145	1	0.0399634	F(2,3)=11.33	R3	2	2	2	94.94	86.21	97.33	0.9394	0.9565	0.875	0.8462	0.9487	1	-105473	on_intron	153191493-153192974	105589	-	5'	FMNL2	153191751-153506348	protein_coding	-8.73	11.12	2.39	intron	FMNL2_intron
2	196514862	196514929	68	2	0.0296459	F(2,3)=14.16	R1	2	2	2	66.36	63.48	45.36	0.7049	0.6087	0.6304	0.6522	0.4444	0.4706	-74227	on_intron	196431904-196433342	82959	-	5'	SLC39A10	196440701-196602426	protein_coding	-2.88	-18.12	-21	intron	SLC39A10_intron
2	217180908	217180997	90	3	0.00429227	F(2,3)=55.29	R2	2	2	2	58.72	61.4	44.31	0.5887	0.5862	0.6222	0.6	0.4312	0.4655	-55841	on_intron	217236026-217237131	56135	-	3'	Mar-04	217122588-217236750	protein_coding	2.68	-17.09	-14.41	intron	Mar-04_intron
2	233736033	233736100	68	2	0.0267908	F(2,3)=15.25	R2	2	2	2	90.15	97.93	85.71	0.8806	0.9231	0.9643	1	0.8548	0.8611	-14119	on_intron	233561824-233562547	174210	-	5'	C2orf82	233721980-233743418	protein_coding	7.78	-12.22	-4.44	intron	C2orf82_intron
2	239036190	239036277	88	2	0.0355387	F(2,3)=12.38	R2	2	2	2	35.86	38.99	27.18	0.3333	0.3797	0.3868	0.3962	0.2581	0.2927	-27478	intron_exon_boundary	238969035-238970012	67156	-	5'	ESPNL	239008798-239041928	protein_coding	3.13	-11.81	-8.68	boundary	ESPNL_boundary
2	242799999	242800108	110	1	0.0108888	F(2,3)=29.03	R3	2	2	2	70.27	62.5	81.82	0.7059	0.7	0.6053	0.64	0.8462	0.7931	-1060	on_intron	242815057-242815858	15751	-	3'	PDCD1	242792033-242801060	protein_coding	-7.77	19.32	11.55	intron	PDCD1_intron
3	50290679	50290897	219	4	0.0180809	F(2,3)=20.27	R2	2	2	2	73.91	82.68	67.31	0.7174	0.7536	0.8	0.8442	0.6667	0.6769	-27172	on_intron	50263686-50265101	26994	-	5'	GNAI2	50263724-50296787	protein_coding	8.77	-15.37	-6.6	intron	GNAI2_intron
3	74420028	74420155	128	1	0.0183022	F(2,3)=20.10	R2	2	2	2	92.86	97.56	85.37	0.931	0.9259	0.9565	1	0.8636	0.8421	-150262	on_intron	74663507-74664121	243967	-	3'	CNTN3	74311719-74570291	protein_coding	4.7	-12.19	-7.49	intron	CNTN3_intron
3	105124722	105124813	92	1	0.0313965	F(2,3)=13.57	R1	2	2	2	100	97.44	85.29	1	1	0.963	1	0.875	0.8	-39059	on_intron	105085463-105086223	39260	-	5'	ALCAM	105085753-105295744	protein_coding	-2.56	-12.15	-14.71	intron	ALCAM_intron
3	119120754	119120813	60	2	0.00750717	F(2,3)=37.62	R3	2	2	2	89.11	84.43	98.75	0.8833	0.9024	0.8353	0.8649	0.98	1	-107592	on_exon	119012892-119013724	107863	-	5'	ARHGAP31	119013220-119139561	protein_coding	-4.68	14.32	9.64	exon	ARHGAP31_exon
3	130098214	130098333	120	3	0.0345428	F(2,3)=12.64	R3	2	2	2	90.94	82.97	94.15	0.8806	0.9366	0.8303	0.8288	0.9406	0.9425	-33973	intron_exon_boundary	129829972-129831426	268243	-	5'	COL6A5	130064359-130203688	protein_coding	-7.97	11.18	3.21	boundary	COL6A5_boundary
3	183356845	183356911	67	3	0.0322773	F(2,3)=13.30	R3	2	2	2	76.43	68.32	78.57	0.7742	0.7564	0.6726	0.7083	0.7949	0.7708	-3554	on_intron	183353235-183354816	3611	CpGI_shelf	5'	KLHL24	183353356-183398733	protein_coding	-8.11	10.25	2.14	intron	KLHL24_intron
3	184031842	184031907	66	4	0.0456513	F(2,3)=10.24	R2	2	2	2	78.36	80.5	70.45	0.7632	0.8103	0.8062	0.8	0.6959	0.7222	377	-	184032167-184033242	-324	CpGI_shore	5'	EIF4G1	184032283-184053146	protein_coding	2.14	-10.05	-7.91	promoter	EIF4G1_promoter
3	187006566	187006614	49	1	0.0231397	F(2,3)=16.97	R3	2	2	2	45.45	41.33	53.33	0.44	0.4815	0.4082	0.4231	0.5455	0.5217	-3243	on_intron	187455331-187455843	449230	-	3'	MASP1	186935942-187009810	protein_coding	-4.12	12	7.88	intron	MASP1_intron
3	194342041	194342143	103	3	0.0209543	F(2,3)=18.24	R2	2	2	2	65.45	71.03	50.22	0.6893	0.6332	0.6707	0.7356	0.5	0.5047	-12376	on_intron	194353762-194354490	12348	-	3'	TMEM44	194308402-194354418	protein_coding	5.58	-20.81	-15.23	intron	TMEM44_intron
3	194929889	194930002	114	2	0.00947145	F(2,3)=32.01	R1	2	2	2	92.91	89.58	76.64	0.9388	0.9239	0.8971	0.8947	0.746	0.7955	-62006	on_intron	194990988-194992478	62477	-	3'	C3orf21	194789008-194991896	protein_coding	-3.33	-12.94	-16.27	intron	C3orf21_intron
3	195313582	195313745	164	9	0.0288391	F(2,3)=14.45	R2	2	2	2	19.63	23.36	13.03	0.1797	0.2077	0.2543	0.2152	0.1277	0.1317	2507	-	195326587-195327242	13498	-	3'	APOD	195295573-195311076	protein_coding	3.73	-10.33	-6.6	promoter	APOD_promoter
3	196750848	196751001	154	8	0.0294784	F(2,3)=14.22	R2	2	2	2	63.45	71.06	45.67	0.6747	0.6184	0.7579	0.6898	0.3966	0.4946	-5838	on_intron	196755678-196757402	6402	-	3'	MFI2	196715492-196756687	protein_coding	7.61	-25.39	-17.78	intron	MFI2_intron
4	1009898	1010088	191	2	0.0124972	F(2,3)=26.35	R1	2	2	2	89.86	86.21	75.97	0.9245	0.8824	0.8788	0.8519	0.7551	0.7625	-6363	on_intron	1003107-1006478	6792	CpGI_shelf	5'	FGFRL1	1003724-1020685	protein_coding	-3.65	-10.24	-13.89	intron	FGFRL1_intron
4	1716126	1716298	173	4	0.0475767	F(2,3)=9.92	R3	2	2	2	66.32	62.04	75.14	0.6353	0.6852	0.6495	0.5966	0.7532	0.75	1845	-	1713268-1714980	-1317	CpGI_shore	3'	SLBP	1694527-1714282	protein_coding	-4.28	13.1	8.82	promoter	SLBP_promoter
4	2802536	2802611	76	4	0.0450364	F(2,3)=10.35	R2	2	2	2	72.8	73.02	62.02	0.7379	0.7143	0.708	0.7739	0.6164	0.625	-7860	on_intron	2794495-2795467	8042	-	5'	SH3BP2	2794750-2842825	protein_coding	0.22	-11	-10.78	intron	SH3BP2_intron
4	3495170	3495340	171	7	0.00880552	F(2,3)=33.68	R2	2	2	2	52.01	53.27	39.77	0.5154	0.5229	0.5137	0.5556	0.4048	0.3913	-30306	on_intron	3464800-3465440	30371	-	5'	DOK7	3465033-3503200	protein_coding	1.26	-13.5	-12.24	intron	DOK7_intron
4	7740020	7740194	175	4	0.00515611	F(2,3)=48.76	R2	2	2	2	89.93	94.3	83	0.8941	0.9016	0.9516	0.9389	0.8462	0.8229	-545928	on_intron	7194128-7195467	545893	-	5'	SORCS2	7194265-7744554	protein_coding	4.37	-11.3	-6.93	intron	SORCS2_intron
4	47617598	47617695	98	1	0.015423	F(2,3)=22.71	R1	2	2	2	92.86	84.51	72.5	0.9167	0.9348	0.8438	0.8462	0.6957	0.7647	-222524	on_intron	47915862-47916880	299186	-	3'	CORIN	47596015-47840123	protein_coding	-8.35	-12.01	-20.36	intron	CORIN_intron
4	48491675	48491893	219	7	0.0249225	F(2,3)=16.08	R3	2	2	2	29.08	20.14	30.32	0.29	0.2913	0.1732	0.2227	0.3019	0.3038	377	-	48492118-48493589	-442	CpGI_shore	5'	ZAR1	48492269-48509084	protein_coding	-8.94	10.18	1.24	promoter	ZAR1_promoter
4	121978761	121978917	157	2	0.0435256	F(2,3)=10.62	R3	2	2	2	46.75	54.61	75	0.5072	0.4353	0.5079	0.5769	0.6923	0.8108	-15414	on_intron	122301568-122302290	323374	-	3'	NDNF	121956768-121994176	protein_coding	7.86	20.39	28.25	intron	NDNF_intron
4	178721305	178721418	114	2	0.0154049	F(2,3)=22.73	R2	2	2	2	95.69	96.85	84.93	0.9531	0.9615	0.9701	0.9667	0.8293	0.875	-71506	on_intron	178363240-178363708	358066	-	5'	RP11-389E17.1	178649911-178911904	protein_coding	1.16	-11.92	-10.76	intron	RP11-389E17.1_intron
4	184910448	184910649	202	6	0.00427533	F(2,3)=55.44	R2	2	2	2	76.3	80.15	69.89	0.7671	0.7609	0.8	0.8033	0.7143	0.6923	-136064	on_intron	184718264-184719754	192185	-	5'	STOX2	184774584-184938894	protein_coding	3.85	-10.26	-6.41	intron	STOX2_intron
5	687200	687370	171	6	0.023471	F(2,3)=16.80	R1	2	2	2	81.67	79.1	68.57	0.8077	0.8235	0.7714	0.8125	0.6739	0.7083	-6309	on_intron	692682-694377	7008	-	3'	TPPP	660883-693510	protein_coding	-2.57	-10.53	-13.1	intron	TPPP_intron
5	139249982	139250064	83	2	0.0393293	F(2,3)=11.47	R2	2	2	2	75.93	80.45	62.5	0.7467	0.7701	0.7778	0.8361	0.6	0.6667	-172901	on_intron	139486932-139487864	237801	-	3'	NRG2	139226364-139422884	protein_coding	4.52	-17.95	-13.43	intron	NRG2_intron
5	149494042	149494122	81	3	0.0278199	F(2,3)=14.84	R1	2	2	2	87.77	84.29	71.65	0.8779	0.8776	0.8378	0.8553	0.7416	0.6579	-41380	on_exon	149546028-149547223	53102	-	3'	PDGFRB	149493400-149535423	protein_coding	-3.48	-12.64	-16.12	exon	PDGFRB_exon
5	149788946	149789111	166	4	0.0162513	F(2,3)=21.88	R2	2	2	2	89.58	90.17	75.66	0.871	0.9224	0.8932	0.9084	0.7719	0.7451	-3545	on_intron	149828870-149829631	40521	-	3'	CD74	149781200-149792492	protein_coding	0.59	-14.51	-13.92	intron	CD74_intron
5	176294499	176294570	72	2	0.0133707	F(2,3)=25.13	R3	2	2	2	48.44	42.11	67.86	0.4667	0.5094	0.4462	0.3878	0.6964	0.6429	-57091	on_intron	176236737-176238081	57763	-	5'	UNC5A	176237478-176307897	protein_coding	-6.33	25.75	19.42	intron	UNC5A_intron
5	176759378	176759472	95	1	0.013565	F(2,3)=24.87	R1	2	2	2	19.05	15.79	1.89	0.1852	0.1944	0.1429	0.1765	0	0.05	-19474	on_intron	176778573-176779090	19619	-	3'	LMAN2	176758563-176778853	protein_coding	-3.26	-13.9	-17.16	intron	LMAN2_intron
5	179200596	179200780	185	1	0.0224278	F(2,3)=17.36	R1	2	2	2	100	100	88	1	1	1	1	0.8421	0.9032	-40928	on_intron	179159468-179160534	41129	-	5'	MAML1	179159851-179223512	protein_coding	0	-12	-12	intron	MAML1_intron
6	15512046	15512142	97	3	0.0272587	F(2,3)=15.06	R2	2	2	2	92.82	94.56	83	0.9121	0.9423	0.9462	0.9444	0.8519	0.8043	-266407	on_intron	15244878-15249213	267169	-	5'	JARID2	15245734-15522252	protein_coding	1.74	-11.56	-9.82	intron	JARID2_intron
6	16719868	16719930	63	1	0.0443286	F(2,3)=10.48	R1	2	2	2	79.55	74.19	62.5	0.8	0.7895	0.7222	0.7692	0.6667	0.5882	-41853	on_intron	16760179-16762985	43056	-	3'	ATXN1	16299343-16761722	protein_coding	-5.36	-11.69	-17.05	intron	ATXN1_intron
6	31791578	31791664	87	4	0.033456	F(2,3)=12.95	R2	2	2	2	68.91	78.22	52.74	0.6802	0.7043	0.7614	0.8291	0.4964	0.5938	3849	-	31795468-31797384	-3889	CpGI_shelf	5'	HSPA1B	31795512-31798031	protein_coding	9.31	-25.48	-16.17	promoter	HSPA1B_promoter
6	33284168	33284241	74	1	0.0342336	F(2,3)=12.73	R2	2	2	2	94.03	97.06	85.71	0.9211	0.9655	0.9649	1	0.8696	0.8421	-1550	on_exon	33290371-33291087	6847	-	3'	ZBTB22	33282183-33285719	protein_coding	3.03	-11.35	-8.32	exon	ZBTB22_exon
6	34459684	34459799	116	1	0.0277181	F(2,3)=14.88	R1	2	2	2	100	100	84.38	1	1	1	1	0.8	0.8824	-25882	on_intron	34433412-34434371	26273	-	5'	PACSIN1	34433916-34503006	protein_coding	0	-15.62	-15.62	intron	PACSIN1_intron
6	36930544	36930725	182	6	0.0273029	F(2,3)=15.04	R2	2	2	2	56.76	66.67	50.64	0.5843	0.5604	0.661	0.6707	0.4512	0.5261	-375413	intron_exon_boundary	36410434-36411139	520111	-	5'	PI16	36555311-36932613	protein_coding	9.91	-16.03	-6.12	boundary	PI16_boundary
6	105630001	105630090	90	1	0.0220778	F(2,3)=17.56	R1	2	2	2	88.37	86.15	70.83	0.9167	0.8421	0.8537	0.875	0.7143	0.7	2132	-	105627407-105628070	-2019	CpGI_shoreshelf	3'	POPDC3	105606155-105627870	protein_coding	-2.22	-15.32	-17.54	promoter	POPDC3_promoter
6	149772038	149772180	143	19	0.0395065	F(2,3)=11.43	R2	2	2	2	18.26	26.88	12.79	0.1878	0.171	0.2447	0.3242	0.1336	0.1179	-34158	on_intron	149813277-149813765	41586	-	3'	ZC3H12D	149768794-149806197	protein_coding	8.62	-14.09	-5.47	intron	ZC3H12D_intron
7	1855502	1855681	180	9	0.0393854	F(2,3)=11.46	R2	2	2	2	93.37	93.53	83.04	0.9601	0.9179	0.9374	0.9328	0.8554	0.8111	-417375	on_exon	2281363-2282105	426425	-	3'	MAD1L1	1855383-2272878	protein_coding	0.16	-10.49	-10.33	exon	MAD1L1_exon
7	2673573	2673775	203	3	0.0369892	F(2,3)=12.01	R2	2	2	2	34.62	40.45	18.52	0.3898	0.3099	0.3684	0.4458	0.2	0.1707	-2189	on_intron	2671157-2671937	2417	CpGI_shore	5'	TTYH3	2671585-2704436	protein_coding	5.83	-21.93	-16.1	intron	TTYH3_intron
7	2776233	2776356	124	5	0.00764604	F(2,3)=37.15	R2	2	2	2	61.1	69.36	50.63	0.6008	0.6207	0.7148	0.6667	0.5097	0.5	-107724	on_intron	2883289-2884314	107959	-	3'	GNA12	2767746-2883958	protein_coding	8.26	-18.73	-10.47	intron	GNA12_intron
7	6470800	6470884	85	3	0.0380171	F(2,3)=11.77	R2	2	2	2	88.52	96.7	86.55	0.9143	0.8705	0.96	0.9708	0.8478	0.8767	-53020	on_intron	6523065-6523897	53014	-	3'	DAGLB	6448757-6523821	protein_coding	8.18	-10.15	-1.97	intron	DAGLB_intron
7	30939794	30939848	55	1	0.0352638	F(2,3)=12.45	R3	2	2	2	73.79	66.67	79.22	0.7111	0.7586	0.6471	0.6809	0.8056	0.7805	-46837	on_intron	30810852-30811550	128943	-	5'	RP5-877J2.1	30893010-30963427	protein_coding	-7.12	12.55	5.43	intron	RP5-877J2.1_intron
7	44321457	44321591	135	1	0.00952716	F(2,3)=31.88	R3	2	2	2	74.68	67.82	80.28	0.7667	0.7347	0.6744	0.6818	0.8182	0.7959	-52718	on_intron	44529711-44530557	208967	-	3'	CAMK2B	44256749-44374176	protein_coding	-6.86	12.46	5.6	intron	CAMK2B_intron
7	50417791	50417856	66	3	0.00183729	F(2,3)=98.49	R3	2	2	2	68.47	60.15	71.77	0.6818	0.6889	0.6019	0.6	0.7128	0.7333	-74135	on_intron	50342896-50344519	74896	-	5'	IKZF1	50343720-50472799	protein_coding	-8.32	11.62	3.3	intron	IKZF1_intron
7	73743670	73743718	49	1	0.0460038	F(2,3)=10.18	R2	2	2	2	77.92	85.29	73.33	0.7647	0.8077	0.8333	0.8846	0.7407	0.7222	-39914	on_intron	73703459-73704228	40212	-	5'	CLIP2	73703803-73820273	protein_coding	7.37	-11.96	-4.59	intron	CLIP2_intron
7	74075633	74075731	99	1	0.0207491	F(2,3)=18.37	R1	2	2	2	43.95	42.58	31.96	0.4648	0.4186	0.4098	0.4362	0.32	0.3191	-3736	on_intron	74071548-74073078	4086	CpGI_shelf	5'	GTF2I	74071994-74175026	protein_coding	-1.37	-10.62	-11.99	intron	GTF2I_intron
7	78223736	78223866	131	1	0.0291209	F(2,3)=14.35	R2	2	2	2	87.4	94.02	83.33	0.8936	0.8625	0.9615	0.9231	0.8372	0.8298	-859153	on_intron	79082924-79083850	859985	-	3'	MAGI2	77646393-79082890	protein_coding	6.62	-10.69	-4.07	intron	MAGI2_intron
7	104649736	104649857	122	5	0.00489022	F(2,3)=50.56	R3	2	2	2	52.58	46.65	61.13	0.5167	0.5405	0.469	0.4626	0.6262	0.6	4770	-	104653120-104654966	-3383	CpGI_shelf	5'	MLL5	104654626-104754808	protein_coding	-5.93	14.48	8.55	promoter	MLL5_promoter
7	150746742	150746898	157	1	0.0380106	F(2,3)=11.77	R2	2	2	2	95	95.56	81.63	0.9167	0.9643	0.9333	0.9667	0.84	0.7917	-1518	on_intron	150725174-150726018	21569	-	5'	ACCN3	150745379-150749843	protein_coding	0.56	-13.93	-13.37	intron	ACCN3_intron
7	154235192	154235343	152	4	0.0155547	F(2,3)=22.57	R3	2	2	2	86.01	78.6	89.7	0.8395	0.8683	0.7625	0.7951	0.8958	0.8978	-651160	on_intron	153583318-153585666	651875	-	5'	DPP6	153584182-154685995	protein_coding	-7.41	11.1	3.69	intron	DPP6_intron
8	10536512	10536583	72	3	0.0368354	F(2,3)=12.05	R2	2	2	2	86.54	91.05	76.47	0.8953	0.8286	0.9013	0.9238	0.7544	0.7778	-6435	on_intron	10191941-10192620	344572	-	5'	C8orf74	10530147-10558103	protein_coding	4.51	-14.58	-10.07	intron	C8orf74_intron
8	19167363	19167564	202	3	0.032246	F(2,3)=13.31	R1	2	2	2	87.5	78.72	68.32	0.8571	0.8831	0.7447	0.8298	0.6829	0.6833	3565	-	19171000-19172056	-3636	CpGI_shelf	5'	SH2D4A	19171128-19253729	protein_coding	-8.78	-10.4	-19.18	promoter	SH2D4A_promoter
8	22598970	22599053	84	1	0.0422244	F(2,3)=10.87	R1	2	2	2	94.23	92.45	79.07	0.9583	0.9286	0.9429	0.8889	0.7692	0.8235	-258542	on_intron	22856635-22857728	258676	-	3'	PEBP4	22570769-22857513	protein_coding	-1.78	-13.38	-15.16	intron	PEBP4_intron
8	56787494	56787543	50	1	0.0311792	F(2,3)=13.64	R2	2	2	2	96.43	100	88.57	0.9714	0.9524	1	1	0.8696	0.9167	4830	-	56792116-56793325	-4621	-	5'	LYN	56792372-56923939	protein_coding	3.57	-11.43	-7.86	promoter	LYN_promoter
8	81679071	81679242	172	4	0.0269616	F(2,3)=15.18	R3	2	2	2	87.91	83.54	95.16	0.8644	0.9062	0.8352	0.8358	0.9672	0.9365	-107944	on_intron	82023856-82024483	345242	-	3'	ZNF704	81540686-81787016	protein_coding	-4.37	11.62	7.25	intron	ZNF704_intron
8	134580580	134580721	142	3	0.047794	F(2,3)=9.89	R3	2	2	2	74.7	69.39	82.32	0.7172	0.7662	0.7093	0.6818	0.8471	0.8021	-3602	on_intron	134581970-134584959	4239	CpGI_shore	3'	ST3GAL1	134467091-134584183	protein_coding	-5.31	12.93	7.62	intron	ST3GAL1_intron
8	139889896	139889979	84	6	0.00573354	F(2,3)=45.32	R2	2	2	2	86.71	89.2	77.01	0.8596	0.8759	0.8838	0.9101	0.7778	0.7634	-36352	on_intron	140475112-140475545	585567	-	3'	COL22A1	139600478-139926249	protein_coding	2.49	-12.19	-9.7	intron	COL22A1_intron
8	143849356	143849472	117	1	0.0196422	F(2,3)=19.10	R3	2	2	2	30.99	21.62	44	0.2979	0.3333	0.2308	0.1818	0.4667	0.4	-10283	on_intron	143908363-143909272	59801	-	3'	LYNX1	143845752-143859640	protein_coding	-9.37	22.38	13.01	intron	LYNX1_intron
9	34371187	34371248	62	8	0.0458428	F(2,3)=10.21	R1	2	2	2	93	85.51	73.96	0.9	0.9507	0.8257	0.9141	0.7481	0.7313	-5663	on_exon	34376501-34377187	5940	-	3'	KIAA1161	34366668-34376851	protein_coding	-7.49	-11.55	-19.04	exon	KIAA1161_exon
9	35846433	35846606	174	19	0.0450322	F(2,3)=10.35	R2	2	2	2	53.97	60.05	45.57	0.5593	0.5228	0.6088	0.5898	0.4185	0.4866	-32157	intron_exon_boundary	35791398-35791924	55036	-	5'	TMEM8B	35814448-35854844	protein_coding	6.08	-14.48	-8.4	boundary	TMEM8B_boundary
9	36875735	36875802	68	3	0.00330825	F(2,3)=66.06	R1	2	2	2	96.55	96.2	84.51	0.9792	0.9533	0.9627	0.9605	0.8395	0.8525	-158740	on_intron	37034136-37038341	162540	-	3'	PAX5	36833272-37034476	protein_coding	-0.35	-11.69	-12.04	intron	PAX5_intron
9	72819692	72819894	203	7	0.0238867	F(2,3)=16.59	R2	2	2	2	72.38	82.32	68.44	0.7131	0.735	0.8333	0.8033	0.71	0.6667	-161396	on_intron	72374409-72375103	445284	-	5'	MAMDC2	72658497-72841886	protein_coding	9.94	-13.88	-3.94	intron	MAMDC2_intron
9	78943064	78943107	44	1	0.0165382	F(2,3)=21.61	R3	2	2	2	92.68	89.66	100	0.92	0.9375	0.8824	0.9167	1	1	-437546	on_intron	78505231-78507120	437834	-	5'	PCSK5	78505560-78977255	protein_coding	-3.02	10.34	7.32	intron	PCSK5_intron
9	95895318	95895392	75	3	0.0424857	F(2,3)=10.82	R2	2	2	2	89.01	92.23	81.62	0.8765	0.901	0.9065	0.9419	0.8358	0.7971	-1251	on_intron	95896008-95897016	1625	CpGI_shore	3'	NINJ1	95883771-95896570	protein_coding	3.22	-10.61	-7.39	intron	NINJ1_intron
9	127015822	127015912	91	1	0.0449701	F(2,3)=10.36	R3	2	2	2	27.43	26.73	51.85	0.2667	0.2794	0.2542	0.2857	0.4516	0.6087	3974	-	126807511-126808181	208312	-	5'	NEK6	127019885-127115586	protein_coding	-0.7	25.12	24.42	promoter	NEK6_promoter
9	131684318	131684495	178	1	0.0209182	F(2,3)=18.26	R2	2	2	2	75.82	83.81	69.57	0.7333	0.7705	0.8684	0.8209	0.7	0.6923	-1320	exon_intron_boundary	131669883-131671092	14436	-	5'	PHYHD1	131683174-131704320	protein_coding	7.99	-14.24	-6.25	boundary	PHYHD1_boundary
9	133287087	133287226	140	1	1.72e-20	F(2,3)=22517998136850.00	R1	2	2	2	100	100	90	1	1	1	1	0.9	0.9	-258956	on_intron	133027738-133028563	259350	-	5'	HMCN2	133028269-133309510	protein_coding	0	-10	-10	intron	HMCN2_intron
9	133553766	133553821	56	1	0.0273012	F(2,3)=15.04	R3	2	2	2	80.49	79.63	94.23	0.8333	0.7647	0.7931	0.8	0.9286	0.9583	-13839	on_intron	133534535-133542409	19232	-	5'	PRDM12	133539981-133558368	protein_coding	-0.86	14.6	13.74	intron	PRDM12_intron
9	134377838	134377905	68	6	0.0103899	F(2,3)=30.00	R1	2	2	2	61.33	52.17	41.86	0.5941	0.6375	0.5143	0.5455	0.4059	0.4366	385	-	134377361-134378792	478	CpGI_core	5'	POMT1	134378289-134399193	protein_coding	-9.16	-10.31	-19.47	promoter	POMT1_promoter
9	136595353	136595456	104	2	0.0257809	F(2,3)=15.69	R2	2	2	2	87.33	95.74	85.37	0.8837	0.8594	0.967	0.94	0.8452	0.8718	-9723	on_intron	136758462-136758994	163539	-	3'	SARDH	136528682-136605077	protein_coding	8.41	-10.37	-1.96	intron	SARDH_intron
9	136937568	136937663	96	1	0.0160423	F(2,3)=22.08	R1	2	2	2	98.82	93.55	82.46	1	0.9773	0.9153	0.9706	0.8333	0.8148	3912	-	136931997-136933801	-3861	CpGI_shelf	3'	BRD3	136897963-136933657	protein_coding	-5.27	-11.09	-16.36	promoter	BRD3_promoter
9	137711996	137712050	55	3	0.0455137	F(2,3)=10.27	R3	2	2	2	91.76	87.21	98.25	0.9149	0.9211	0.8871	0.8333	1	0.963	-178429	on_exon	137533360-137534397	178637	-	5'	COL5A1	137533620-137736686	protein_coding	-4.55	11.04	6.49	exon	COL5A1_exon
9	139404917	139404987	71	1	0.0329959	F(2,3)=13.08	R3	2	2	2	86.36	77.78	90.62	0.84	0.8947	0.7879	0.75	0.9	0.9167	-35396	on_intron	139439042-139441532	36546	-	3'	NOTCH1	139388896-139440314	protein_coding	-8.58	12.84	4.26	intron	NOTCH1_intron
9	140206897	140206952	56	5	0.0291631	F(2,3)=14.33	R2	2	2	2	78.46	81.17	68.28	0.773	0.8148	0.7989	0.85	0.6719	0.6914	-110816	on_intron	140317161-140318663	111712	-	3'	EXD3	140201348-140317714	protein_coding	2.71	-12.89	-10.18	intron	EXD3_intron
10	14572181	14572375	195	1	0.0229174	F(2,3)=17.09	R3	2	2	2	96.49	89.09	100	1	0.9556	0.88	0.9	1	1	-244714	intron_exon_boundary	14879770-14881041	308667	-	3'	FAM107B	14560556-14816896	protein_coding	-7.4	10.91	3.51	boundary	FAM107B_boundary
10	17028321	17028479	159	1	0.0356415	F(2,3)=12.35	R2	2	2	2	93.44	93.75	76.19	0.9286	0.9394	0.9524	0.9259	0.7143	0.8095	-143508	on_intron	17243305-17243787	215309	-	3'	CUBN	16865963-17171830	protein_coding	0.31	-17.56	-17.25	intron	CUBN_intron
10	24706977	24707098	122	2	0.0222152	F(2,3)=17.48	R3	2	2	2	81.75	76.07	90.14	0.8	0.8387	0.7843	0.7424	0.8974	0.9062	-723422	on_intron	23983367-23984978	723611	-	5'	KIAA1217	23983675-24836772	protein_coding	-5.68	14.07	8.39	intron	KIAA1217_intron
10	27703150	27703335	186	9	0.00270368	F(2,3)=75.79	R2	2	2	2	38.64	45.53	27.78	0.3955	0.3769	0.4485	0.4615	0.2596	0.288	-146	-	27702369-27703378	44	CpGI_core	3'	PTCHD3	27687116-27703297	protein_coding	6.89	-17.75	-10.86	promoter	PTCHD3_promoter
10	68793825	68793976	152	1	0.0201489	F(2,3)=18.76	R3	2	2	2	96.55	89.55	100	0.975	0.9574	0.875	0.9143	1	1	-108211	on_intron	66813636-66814061	1980190	-	5'	LRRTM3	68685764-68859588	protein_coding	-7	10.45	3.45	intron	LRRTM3_intron
10	71660796	71660939	144	1	0.0182483	F(2,3)=20.14	R3	2	2	2	55.32	50	73.53	0.5556	0.5517	0.5556	0.4634	0.7333	0.7368	-99294	on_intron	71561303-71562876	99494	-	5'	COL13A1	71561644-71724031	protein_coding	-5.32	23.53	18.21	intron	COL13A1_intron
10	87743179	87743220	42	1	0.0384744	F(2,3)=11.66	R1	2	2	2	94.87	86.49	68.29	0.95	0.9474	0.9375	0.8095	0.6471	0.7083	-383070	on_intron	88122925-88127364	384145	-	3'	GRID1	87359312-88126250	protein_coding	-8.38	-18.2	-26.58	intron	GRID1_intron
10	98838554	98838633	80	4	0.0345843	F(2,3)=12.63	R2	2	2	2	88.42	89.81	77.97	0.8933	0.8758	0.8973	0.9	0.7589	0.8154	-213858	on_intron	99051935-99052490	213858	-	3'	ARHGAP19	98757795-99052413	protein_coding	1.39	-11.84	-10.45	intron	ARHGAP19_intron
10	108527407	108527543	137	3	0.0208885	F(2,3)=18.28	R3	2	2	2	85.64	81	92.35	0.8505	0.8636	0.8291	0.7831	0.9224	0.9254	-396884	on_intron	108923781-108924805	397263	-	3'	SORCS1	108336940-108924292	protein_coding	-4.64	11.35	6.71	intron	SORCS1_intron
10	126264702	126264851	150	2	0.0182909	F(2,3)=20.11	R3	2	2	2	80.95	75.2	86.25	0.8148	0.8039	0.7439	0.7674	0.878	0.8462	-114447	on_intron	126150244-126150899	114459	-	5'	LHPP	126150403-126306457	protein_coding	-5.75	11.05	5.3	intron	LHPP_intron
11	834466	834585	120	2	0.014298	F(2,3)=23.96	R2	2	2	2	77.98	82.29	66.67	0.7612	0.8095	0.8125	0.8438	0.6735	0.6585	-1741	intron_exon_boundary	829285-833558	5182	CpGI_shore	5'	CD151	832843-839831	protein_coding	4.31	-15.62	-11.31	boundary	CD151_boundary
11	1332016	1332095	80	2	0.0366002	F(2,3)=12.11	R2	2	2	2	59.39	66.67	50.94	0.6056	0.5851	0.6344	0.6961	0.4915	0.5319	1133	-	1330391-1331657	-437	CpGI_shore	3'	TOLLIP	1295601-1330884	protein_coding	7.28	-15.73	-8.45	promoter	TOLLIP_promoter
11	1774244	1774334	91	1	0.0495562	F(2,3)=9.62	R3	2	2	2	91.36	81.48	93.24	0.9459	0.8864	0.8333	0.7917	0.9333	0.9318	-10977	on_exon	1784806-1785553	11220	-	3'	CTSD	1773982-1785222	protein_coding	-9.88	11.76	1.88	exon	CTSD_exon
11	1959173	1959240	68	6	0.0336578	F(2,3)=12.89	R3	2	2	2	85.99	79.91	93.63	0.8553	0.8727	0.8113	0.7692	0.9625	0.9091	-18447	on_intron	1892038-1892556	67136	-	5'	TNNT3	1940792-1959936	protein_coding	-6.08	13.72	7.64	intron	TNNT3_intron
11	1987275	1987350	76	3	0.0380579	F(2,3)=11.76	R2	2	2	2	75.86	78.8	65.18	0.7379	0.7887	0.7975	0.7593	0.6406	0.6667	-18841	on_intron	1968077-1969057	19199	-	5'	MRPL23	1968508-2005752	protein_coding	2.94	-13.62	-10.68	intron	MRPL23_intron
11	2954750	2954823	74	3	0.047547	F(2,3)=9.93	R2	2	2	2	12.62	18.41	4.67	0.0932	0.1667	0.1897	0.1748	0.0526	0.0278	4066	-	2949789-2951756	-3066	CpGI_shelf	3'	PHLDA2	2949503-2950685	protein_coding	5.79	-13.74	-7.95	promoter	PHLDA2_promoter
11	3172933	3173109	177	8	0.0115807	F(2,3)=27.80	R2	2	2	2	68.04	72.89	62.83	0.6768	0.6822	0.7266	0.7303	0.6026	0.6377	-15035	on_intron	3224525-3225077	51969	-	3'	OSBPL5	3108346-3187969	protein_coding	4.85	-10.06	-5.21	intron	OSBPL5_intron
11	3830085	3830163	79	3	0.0153878	F(2,3)=22.75	R2	2	2	2	11.36	19.68	8.63	0.1258	0.1007	0.1847	0.2213	0.0857	0.087	-11208	on_intron	3818448-3819307	11638	-	5'	PGAP2	3818954-3847601	protein_coding	8.32	-11.05	-2.73	intron	PGAP2_intron
11	17800575	17800700	126	3	0.0405369	F(2,3)=11.21	R2	2	2	2	76.7	86.03	70.25	0.78	0.7619	0.9057	0.8313	0.725	0.6914	-44340	on_intron	17756057-17758286	44519	-	5'	KCNC1	17756359-17804602	protein_coding	9.33	-15.78	-6.45	intron	KCNC1_intron
11	62571402	62571495	94	4	0.0162928	F(2,3)=21.84	R1	2	2	2	68.27	64.58	48.72	0.7008	0.6639	0.6762	0.6092	0.4912	0.4762	-2371	exon_intron_boundary	62598680-62600064	28570	-	3'	NXF1	62559598-62573774	protein_coding	-3.69	-15.86	-19.55	boundary	NXF1_boundary
11	64497377	64497473	97	3	0.0434639	F(2,3)=10.63	R2	2	2	2	67.82	76.41	61.02	0.6667	0.6923	0.789	0.7326	0.5915	0.6383	-15550	on_intron	64509434-64513826	16354	-	3'	RASGRP2	64494383-64512928	protein_coding	8.59	-15.39	-6.8	intron	RASGRP2_intron
11	64757530	64757718	189	3	0.0452666	F(2,3)=10.31	R2	2	2	2	85.54	95.2	84.13	0.8235	0.8776	0.9722	0.9438	0.8214	0.8571	-6986	on_intron	64781451-64782385	24668	-	3'	BATF2	64755415-64764517	protein_coding	9.66	-11.07	-1.41	intron	BATF2_intron
11	70247298	70247437	140	3	0.0246252	F(2,3)=16.22	R2	2	2	2	76.32	80.46	69.74	0.7821	0.7432	0.798	0.8133	0.7083	0.6875	-2926	on_intron	70244230-70245001	3069	CpGI_shelf	5'	CTTN	70244510-70282690	protein_coding	4.14	-10.72	-6.58	intron	CTTN_intron
11	70397456	70397616	161	6	0.0185027	F(2,3)=19.94	R2	2	2	2	82.41	90	78	0.8462	0.8146	0.9065	0.8932	0.7976	0.7672	-566166	on_intron	70962174-70964161	566546	-	3'	SHANK2	70313961-70963623	protein_coding	7.59	-12	-4.41	intron	SHANK2_intron
11	74662577	74662778	202	7	0.0222721	F(2,3)=17.45	R3	2	2	2	89.74	85.71	97.35	0.8727	0.9141	0.8407	0.867	0.9818	0.9675	-2485	on_intron	74659932-74660373	2646	CpGI_shelf	5'	SPCS2	74660292-74690076	protein_coding	-4.03	11.64	7.61	intron	SPCS2_intron
11	119988053	119988100	48	1	0.04057	F(2,3)=11.20	R3	2	2	2	85.42	85.53	95.56	0.8261	0.88	0.8548	0.8571	0.9643	0.9412	-68183	on_intron	120081488-120082345	94246	-	3'	TRIM29	119981983-120056237	protein_coding	0.11	10.03	10.14	intron	TRIM29_intron
12	3106639	3106808	170	1	0.0406396	F(2,3)=11.19	R3	2	2	2	71.6	65.62	77.03	0.6957	0.7429	0.6429	0.675	0.7727	0.7667	-38311	on_intron	3067961-3069444	38679	-	5'	TEAD4	3068496-3149839	protein_coding	-5.98	11.41	5.43	intron	TEAD4_intron
12	3359995	3360070	76	2	0.0452608	F(2,3)=10.31	R2	2	2	2	70.08	77.57	57.14	0.6974	0.7059	0.8116	0.7105	0.5645	0.5833	-173548	on_intron	3186012-3186968	173984	-	5'	TSPAN9	3186521-3395730	protein_coding	7.49	-20.43	-12.94	intron	TSPAN9_intron
12	6882813	6882883	71	5	0.0199999	F(2,3)=18.86	R2	2	2	2	22.29	23.67	13.39	0.2105	0.2384	0.2268	0.2564	0.1259	0.1458	-1204	intron_exon_boundary	6875447-6876923	7367	-	5'	LAG3	6881678-6887621	protein_coding	1.38	-10.28	-8.9	boundary	LAG3_boundary
12	15496913	15497047	135	3	0.0180999	F(2,3)=20.26	R2	2	2	2	92.67	97.56	87.1	0.9359	0.9167	0.973	0.9778	0.8889	0.8542	-4695	on_intron	15941719-15942740	445694	-	3'	RERG	15260717-15501609	protein_coding	4.89	-10.46	-5.57	intron	RERG_intron
12	39298431	39298575	145	7	0.0157315	F(2,3)=22.39	R2	2	2	2	34.68	39.2	22.59	0.3416	0.3539	0.3652	0.4247	0.2178	0.236	-2800	on_intron	39538384-39539500	240926	-	3'	CPNE8	39040624-39301232	protein_coding	4.52	-16.61	-12.09	intron	CPNE8_intron
12	54576379	54576458	80	1	0.0287972	F(2,3)=14.47	R2	2	2	2	93.75	96.04	81.43	0.9077	0.9683	0.9434	0.9792	0.8095	0.8214	-6398	exon_intron_boundary	54611596-54612038	35581	-	3'	SMUG1	54558529-54582778	protein_coding	2.29	-14.61	-12.32	boundary	SMUG1_boundary
12	56222814	56222924	111	3	0.0180529	F(2,3)=20.30	R2	2	2	2	23.9	27.82	14.53	0.265	0.2239	0.2953	0.2621	0.1489	0.1412	-1793	on_intron	56320740-56321628	98705	-	3'	DNAJC14	56214744-56224608	protein_coding	3.92	-13.29	-9.37	intron	DNAJC14_intron
12	57550666	57550775	110	3	0.0203038	F(2,3)=18.65	R2	2	2	2	32.59	38.61	26.97	0.311	0.3491	0.3911	0.375	0.2772	0.2549	-28498	on_intron	57521525-57522159	29142	-	5'	LRP1	57522276-57607134	protein_coding	6.02	-11.64	-5.62	intron	LRP1_intron
12	103696020	103696122	103	5	0.00588797	F(2,3)=44.50	R2	2	2	2	17.11	22.01	10.51	0.1812	0.1611	0.2143	0.2278	0.1	0.1165	-193728	on_intron	103889149-103889843	193722	-	3'	C12orf42	103631369-103889749	protein_coding	4.9	-11.5	-6.6	intron	C12orf42_intron
12	117478494	117478601	108	5	0.0430404	F(2,3)=10.71	R2	2	2	2	86.85	90.07	79.88	0.875	0.862	0.9012	0.9	0.7716	0.8253	-58789	on_intron	117536291-117537421	58821	-	3'	TESC	117476728-117537284	protein_coding	3.22	-10.19	-6.97	intron	TESC_intron
12	120782140	120782232	93	1	0.0464834	F(2,3)=10.10	R1	2	2	2	95	88.51	78.18	0.9444	0.9583	0.8571	0.9355	0.8077	0.7586	-24842	on_intron	120805789-120807359	25128	-	3'	MSI1	120779133-120806983	protein_coding	-6.49	-10.33	-16.82	intron	MSI1_intron
12	122515633	122515700	68	4	0.0182162	F(2,3)=20.17	R2	2	2	2	80.56	86.31	67	0.8276	0.7564	0.8564	0.8852	0.6769	0.6575	929	-	122516194-122517207	-560	CpGI_shore	5'	MLXIP	122516628-122629266	protein_coding	5.75	-19.31	-13.56	promoter	MLXIP_promoter
12	131528903	131528977	75	3	0.00175257	F(2,3)=101.69	R3	2	2	2	82.35	85.35	96.75	0.8235	0.8235	0.8582	0.8421	0.9747	0.9545	-90524	on_intron	131389264-131389825	139640	-	5'	GPR133	131438452-131626014	protein_coding	3	11.4	14.4	intron	GPR133_intron
12	132859820	132859872	53	2	0.0303979	F(2,3)=13.90	R1	2	2	2	59.84	55.48	42.86	0.5758	0.625	0.5312	0.6	0.4308	0.425	-46114	on_intron	132905450-132906576	46705	-	3'	GALNT9	132680924-132905935	protein_coding	-4.36	-12.62	-16.98	intron	GALNT9_intron
12	133813087	133813286	200	6	0.0174953	F(2,3)=20.76	R2	2	2	2	78.84	82.21	71.09	0.8133	0.7798	0.8381	0.8135	0.6974	0.7185	407	-	133812218-133813102	-183	CpGI_coreshore	3'	AC226150.2	133794898-133812681	protein_coding	3.37	-11.12	-7.75	promoter	AC226150.2_promoter
13	37453530	37453640	111	10	0.0389668	F(2,3)=11.55	R1	2	2	2	91.59	89.29	79.27	0.9226	0.9087	0.8769	0.9279	0.7778	0.8172	-41371	on_exon	37573274-37575503	121864	-	3'	SMAD9	37418968-37494902	protein_coding	-2.3	-10.02	-12.32	exon	SMAD9_exon
13	38325241	38325361	121	3	0.00143333	F(2,3)=116.49	R2	2	2	2	89.57	92.77	78.67	0.8889	0.9027	0.9217	0.9398	0.7843	0.7917	-119320	on_intron	38923958-38924413	599053	-	3'	TRPC4	38210773-38444562	protein_coding	3.2	-14.1	-10.9	intron	TRPC4_intron
13	110939920	110939981	62	1	0.0384429	F(2,3)=11.67	R3	2	2	2	73.61	74.63	89.36	0.6944	0.7778	0.74	0.7647	0.8857	0.9167	-19575	on_intron	110958892-110960590	20610	-	3'	COL4A1	110801311-110959496	protein_coding	1.02	14.73	15.75	intron	COL4A1_intron
13	113714345	113714453	109	4	0.0259419	F(2,3)=15.62	R3	2	2	2	86.78	77.72	96.25	0.9036	0.8491	0.7474	0.8037	0.95	0.97	-165760	on_intron	113548364-113549127	165982	-	5'	MCF2L	113548692-113754053	protein_coding	-9.06	18.53	9.47	intron	MCF2L_intron
13	113798574	113798613	40	1	0.024713	F(2,3)=16.18	R1	2	2	2	88.57	86.36	71.05	0.9211	0.8438	0.8679	0.8462	0.7143	0.7	-21484	on_intron	113761567-113765534	37008	-	5'	F10	113777128-113803843	protein_coding	-2.21	-15.31	-17.52	intron	F10_intron
14	59830404	59830536	133	1	0.0442486	F(2,3)=10.49	R1	2	2	2	95.41	94.57	80.46	0.9333	0.962	0.9062	0.9667	0.775	0.8298	-175171	on_intron	59654631-59656330	175774	-	5'	DAAM1	59655364-59838123	protein_coding	-0.84	-14.11	-14.95	intron	DAAM1_intron
14	64733892	64734025	134	1	0.0386159	F(2,3)=11.63	R3	2	2	2	91.07	87.88	100	0.9167	0.9062	0.8571	0.9167	1	1	-70937	on_intron	64805110-64805785	71761	-	3'	ESR2	64550950-64804830	protein_coding	-3.19	12.12	8.93	intron	ESR2_intron
14	76090319	76090425	107	5	0.025183	F(2,3)=15.96	R2	2	2	2	79.32	84.26	71.16	0.8127	0.7809	0.8281	0.8566	0.728	0.6864	-45464	on_intron	76044591-76045102	45729	-	5'	FLVCR2	76044960-76129557	protein_coding	4.94	-13.1	-8.16	intron	FLVCR2_intron
14	94523386	94523558	173	1	0.0238003	F(2,3)=16.63	R3	2	2	2	59.26	55.26	85.71	0.5455	0.625	0.5294	0.5714	0.9091	0.8	-24204	on_exon	94546936-94547665	24108	-	3'	DDX24	94517266-94547591	protein_coding	-4	30.45	26.45	exon	DDX24_exon
14	104196079	104196158	80	3	0.0345355	F(2,3)=12.64	R2	2	2	2	77.02	84.77	73.72	0.7557	0.7885	0.8571	0.8295	0.7311	0.7568	-14090	intron_exon_boundary	104181256-104182952	14824	-	5'	ZFYVE21	104182067-104200005	protein_coding	7.75	-11.05	-3.3	boundary	ZFYVE21_boundary
14	105167360	105167413	54	4	0.0275101	F(2,3)=14.96	R2	2	2	2	86.13	86.8	71.55	0.8793	0.8246	0.8718	0.8537	0.697	0.74	-11469	on_intron	105155521-105156573	11840	-	5'	INF2	105155943-105185942	protein_coding	0.67	-15.25	-14.58	intron	INF2_intron
14	105950662	105950731	70	2	0.00270133	F(2,3)=75.83	R3	2	2	2	92.77	83.06	97.53	0.9375	0.9143	0.8354	0.8222	0.98	0.9677	1924	-	105952604-105954296	-1941	CpGI_shore	5'	CRIP1	105952654-105955284	protein_coding	-9.71	14.47	4.76	promoter	CRIP1_promoter
15	23931943	23932079	137	6	0.0142813	F(2,3)=23.98	R2	2	2	2	41.25	49.67	34.26	0.3953	0.4225	0.4839	0.5076	0.3216	0.3625	-506	on_exon	23931560-23932627	549	CpGI_core	3'	NDN	23930565-23932450	protein_coding	8.42	-15.41	-6.99	promoter	NDN_promoter
15	29395940	29396070	131	10	0.0292012	F(2,3)=14.32	R2	2	2	2	15.29	24.3	13.49	0.1372	0.1614	0.2347	0.2484	0.1121	0.1573	-266440	on_intron	29094661-29095680	301280	-	5'	APBA2	29129629-29410518	protein_coding	9.01	-10.81	-1.8	intron	APBA2_intron
15	64444915	64444969	55	2	0.0487692	F(2,3)=9.74	R3	2	2	2	13.21	7.09	25.26	0.129	0.1364	0.0787	0.0526	0.2	0.3	-1054	exon_intron_boundary	64443588-64444821	1328	CpGI_shore	5'	SNX22	64443914-64449680	protein_coding	-6.12	18.17	12.05	boundary	SNX22_boundary
15	68637894	68637962	69	1	0.0376467	F(2,3)=11.85	R1	2	2	2	97.1	95.08	84.91	1	0.9524	0.9706	0.9259	0.84	0.8571	-86607	on_intron	68723368-68724691	86730	-	3'	ITGA11	68594050-68724502	protein_coding	-2.02	-10.17	-12.19	intron	ITGA11_intron
15	75146648	75146714	67	2	0.019255	F(2,3)=19.38	R3	2	2	2	97.44	87.6	98.9	0.9667	0.9792	0.8955	0.8519	0.9804	1	-19070	on_intron	75165374-75165903	19190	-	3'	SCAMP2	75136071-75165719	protein_coding	-9.84	11.3	1.46	intron	SCAMP2_intron
15	79123441	79123488	48	5	0.0478684	F(2,3)=9.88	R1	2	2	2	16.48	14.83	4.05	0.1685	0.1579	0.1272	0.2022	0.0352	0.05	-20658	on_intron	79102716-79104628	20726	-	5'	MORF4L1	79102829-79190475	protein_coding	-1.65	-10.78	-12.43	intron	MORF4L1_intron
15	84370721	84370933	213	1	0.0246366	F(2,3)=16.22	R3	2	2	2	85.71	76.77	89.61	0.8261	0.8704	0.7742	0.7647	0.92	0.8846	-48094	on_intron	84322323-84323771	48399	-	5'	ADAMTSL3	84322838-84708594	protein_coding	-8.94	12.84	3.9	intron	ADAMTSL3_intron
15	85789436	85789563	128	1	0.0100108	F(2,3)=30.79	R3	2	2	2	95.12	86.84	100	0.9231	0.9643	0.8667	0.8696	1	1	-11745	on_intron	85777125-85778138	12312	-	5'	AKAP13	85777817-86292586	protein_coding	-8.28	13.16	4.88	intron	AKAP13_intron
15	88630576	88630703	128	2	0.00351212	F(2,3)=63.42	R1	2	2	2	59.78	51.55	30.23	0.6304	0.5652	0.52	0.5106	0.3061	0.2973	-169422	on_intron	88798655-88801017	170315	-	3'	NTRK3	88402982-88799999	protein_coding	-8.23	-21.32	-29.55	intron	NTRK3_intron
15	93187589	93187728	140	1	0.0180948	F(2,3)=20.26	R3	2	2	2	43.14	46	73.68	0.5	0.4054	0.4375	0.4706	0.7	0.7778	-165524	on_intron	93425774-93426751	239024	-	3'	FAM174B	93160673-93353114	protein_coding	2.86	27.68	30.54	intron	FAM174B_intron
15	100651250	100651398	149	2	0.0433373	F(2,3)=10.66	R3	2	2	2	75.86	70.27	81.74	0.7805	0.7467	0.6949	0.7115	0.7925	0.8387	-230959	on_intron	100880958-100882438	231041	-	3'	ADAMTS17	100511794-100882210	protein_coding	-5.59	11.47	5.88	intron	ADAMTS17_intron
15	101816614	101816795	182	5	0.0181792	F(2,3)=20.20	R3	2	2	2	40.68	41.92	53.85	0.4098	0.4057	0.3986	0.4406	0.5682	0.5261	-1090	intron_exon_boundary	101817247-101817915	1121	CpGI_shore	3'	SELS	101811022-101817705	protein_coding	1.24	11.93	13.17	boundary	SELS_boundary
16	773998	774071	74	1	0.0438889	F(2,3)=10.56	R1	2	2	2	94.95	89.22	78.33	0.9545	0.9455	0.9388	0.8491	0.7895	0.7727	-2955	on_intron	776637-779417	5347	CpGI_shelf	3'	CCDC78	772582-776954	protein_coding	-5.73	-10.89	-16.62	intron	CCDC78_intron
16	4290374	4290508	135	2	0.00647055	F(2,3)=41.70	R1	2	2	2	69	67.03	53.8	0.7164	0.6767	0.6579	0.6789	0.5342	0.5412	-1706	on_intron	4303026-4304225	13718	-	3'	SRL	4239377-4292081	protein_coding	-1.97	-13.23	-15.2	intron	SRL_intron
16	7306897	7307081	185	4	0.0401929	F(2,3)=11.28	R3	2	2	2	78.63	70.29	81.03	0.7976	0.78	0.7128	0.6978	0.8462	0.7903	-1237985	on_intron	6068915-6070401	1237983	-	5'	RBFOX1	6069095-7763340	protein_coding	-8.34	10.74	2.4	intron	RBFOX1_intron
16	8807466	8807570	105	1	0.00918309	F(2,3)=32.71	R2	2	2	2	95.56	100	87.5	0.9524	0.9583	1	1	0.8571	0.8947	-39147	on_intron	8164550-8165367	642917	-	5'	ABAT	8768422-8878432	protein_coding	4.44	-12.5	-8.06	intron	ABAT_intron
16	14766485	14766601	117	1	0.00873092	F(2,3)=33.88	R1	2	2	2	95.83	93.02	80	0.9655	0.9535	0.9535	0.907	0.8077	0.7917	-61158	on_exon	14836125-14836777	70177	-	3'	PLA2G10	14766402-14827644	protein_coding	-2.81	-13.02	-15.83	exon	PLA2G10_exon
16	15952459	15952620	162	3	0.0303663	F(2,3)=13.91	R2	2	2	2	37.82	44.6	25.66	0.3846	0.3731	0.4795	0.4091	0.2222	0.2794	1570	-	15950840-15951266	-1353	CpGI_shore	3'	MYH11	15796992-15950890	protein_coding	6.78	-18.94	-12.16	promoter	MYH11_promoter
16	22228204	22228374	171	3	0.0381691	F(2,3)=11.73	R2	2	2	2	75.19	77.85	59.52	0.8163	0.7143	0.7701	0.7903	0.5926	0.5972	-10757	on_intron	22217300-22218090	10905	-	5'	EEF2K	22217616-22297954	protein_coding	2.66	-18.33	-15.67	intron	EEF2K_intron
16	28958344	28958464	121	1	0.0299241	F(2,3)=14.06	R1	2	2	2	97.92	96.83	83.78	1	0.9655	1	0.9355	0.8333	0.8421	3852	-	28961461-28962791	-3116	CpGI_shelf	5'	NFATC2IP	28962315-28978418	protein_coding	-1.09	-13.05	-14.14	promoter	NFATC2IP_promoter
16	29409055	29409198	144	1	0.012021	F(2,3)=27.08	R2	2	2	2	83.33	88.42	77.11	0.8308	0.8378	0.8696	0.898	0.7838	0.7609	-6294	on_intron	29465354-29467143	57946	-	3'	RP11-231C14.2	29392675-29415350	protein_coding	5.09	-11.31	-6.22	intron	RP11-231C14.2_intron
16	30409121	30409174	54	2	0.040073	F(2,3)=11.31	R3	2	2	2	85.39	80.33	96.63	0.8704	0.8286	0.8144	0.76	0.9836	0.9286	-19746	on_exon	30389036-30390631	20086	-	5'	ZNF48	30389427-30411429	protein_coding	-5.06	16.3	11.24	exon	ZNF48_exon
16	30994531	30994654	124	2	0.0063029	F(2,3)=42.46	R3	2	2	2	87.06	79.8	92.5	0.8851	0.8596	0.7979	0.7981	0.9155	0.9388	-26038	on_intron	30968426-30969815	26106	-	5'	SETD1A	30968615-30995985	protein_coding	-7.26	12.7	5.44	intron	SETD1A_intron
16	31021014	31021131	118	3	0.00574588	F(2,3)=45.26	R3	2	2	2	81.82	75.56	85.67	0.8086	0.8255	0.7644	0.7461	0.8523	0.8609	-809	on_intron	31021770-31022373	1243	CpGI_shore	3'	STX1B	31000577-31021824	protein_coding	-6.26	10.11	3.85	promoter	STX1B_promoter
16	46932127	46932317	191	6	0.0258748	F(2,3)=15.65	R3	2	2	2	61.85	63.1	75.89	0.6377	0.6058	0.6429	0.618	0.7308	0.7833	-14026	on_intron	46917777-46918957	14351	-	5'	GPT2	46918290-46965201	protein_coding	1.25	12.79	14.04	intron	GPT2_intron
16	66879854	66879957	104	4	0.00888872	F(2,3)=33.46	R1	2	2	2	72.9	72.69	60.91	0.7462	0.7167	0.7368	0.71	0.6071	0.614	-1674	on_intron	66878173-66879072	1682	CpGI_shore	5'	CA7	66878282-66888056	protein_coding	-0.21	-11.78	-11.99	intron	CA7_intron
16	67144875	67145011	137	7	0.0464879	F(2,3)=10.10	R2	2	2	2	74.01	78.47	66.67	0.7358	0.7456	0.8102	0.7518	0.6596	0.678	-1095	on_intron	67143283-67144335	1593	CpGI_shore	5'	C16orf70	67143915-67182442	protein_coding	4.46	-11.8	-7.34	intron	C16orf70_intron
16	67431921	67431988	68	4	0.0486551	F(2,3)=9.75	R2	2	2	2	91.98	94.67	84.39	0.9048	0.9419	0.943	0.9583	0.8333	0.8723	-18455	on_intron	67449937-67450472	18485	-	3'	ZDHHC1	67428322-67450377	protein_coding	2.69	-10.28	-7.59	intron	ZDHHC1_intron
16	74805941	74806023	83	3	0.0496148	F(2,3)=9.61	R3	2	2	2	53.8	46.15	59.34	0.5647	0.5152	0.4767	0.4082	0.5965	0.5882	-2788	on_intron	74808314-74809092	3070	CpGI_shelf	3'	FA2H	74746853-74808730	protein_coding	-7.65	13.19	5.54	intron	FA2H_intron
16	81870067	81870201	135	2	0.0213544	F(2,3)=17.99	R2	2	2	2	85.16	86.27	75.9	0.8438	0.8594	0.8462	0.8919	0.7576	0.76	-57293	on_intron	81812485-81813707	57583	-	5'	PLCG2	81812907-81991898	protein_coding	1.11	-10.37	-9.26	intron	PLCG2_intron
16	89703118	89703197	80	1	0.0295784	F(2,3)=14.18	R3	2	2	2	82	79.71	92.68	0.8095	0.8276	0.7857	0.8148	0.9	0.9524	-23480	on_intron	89653419-89654692	49700	-	5'	DPEP1	89679716-89704864	protein_coding	-2.29	12.97	10.68	intron	DPEP1_intron
17	935455	935543	89	2	0.00236703	F(2,3)=82.95	R1	2	2	2	86.05	83.48	71.63	0.8488	0.8682	0.8387	0.83	0.725	0.7049	-155160	on_intron	1106365-1107726	172184	-	3'	ABR	906758-1090616	protein_coding	-2.57	-11.85	-14.42	intron	ABR_intron
17	2860624	2860717	94	3	0.0418017	F(2,3)=10.95	R3	2	2	2	92.98	83.19	94.44	0.9583	0.9091	0.832	0.8318	0.925	0.9688	-160984	on_intron	2679748-2680512	180877	-	5'	RAP1GAP2	2699732-2941034	protein_coding	-9.79	11.25	1.46	intron	RAP1GAP2_intron
17	3591371	3591495	125	3	0.0484928	F(2,3)=9.78	R3	2	2	2	47.67	39.65	50.41	0.5	0.4526	0.3852	0.413	0.5167	0.4918	-8326	exon_intron_boundary	3626925-3627839	36345	-	3'	P2RX5	3575748-3599698	protein_coding	-8.02	10.76	2.74	boundary	P2RX5_boundary
17	11729870	11729935	66	1	0.0448486	F(2,3)=10.38	R2	2	2	2	89.13	93.33	77.78	0.8571	0.92	0.9545	0.913	0.8	0.7619	-228186	on_intron	11501632-11502328	228239	-	5'	DNAH9	11501748-11873485	protein_coding	4.2	-15.55	-11.35	intron	DNAH9_intron
17	12864773	12864907	135	4	0.0226355	F(2,3)=17.25	R2	2	2	2	90.61	94.17	83.66	0.9202	0.8904	0.9427	0.9403	0.8529	0.82	-172077	on_intron	12692738-12693690	172036	-	5'	ARHGAP44	12692829-12894960	protein_coding	3.56	-10.51	-6.95	intron	ARHGAP44_intron
17	17415403	17415525	123	1	0.00668015	F(2,3)=40.79	R1	2	2	2	57.14	53.33	29.09	0.5682	0.5758	0.5333	0.5333	0.3235	0.2381	-79618	on_intron	17494599-17495505	79981	-	3'	PEMT	17408877-17495022	protein_coding	-3.81	-24.24	-28.05	intron	PEMT_intron
17	19551136	19551213	78	1	0.00266157	F(2,3)=76.60	R1	2	2	2	73.91	66.67	42.86	0.7059	0.7586	0.6562	0.6875	0.4375	0.4211	247	-	19551345-19552483	-208	CpGI_shore	5'	ALDH3A2	19551459-19580909	protein_coding	-7.24	-23.81	-31.05	promoter	ALDH3A2_promoter
17	27905379	27905479	101	2	0.0396796	F(2,3)=11.39	R2	2	2	2	86.93	92.98	74.31	0.9091	0.8154	0.9189	0.95	0.75	0.7317	-11265	exon_intron_boundary	27915719-27921105	15627	-	3'	GIT1	27900487-27916645	protein_coding	6.05	-18.67	-12.62	boundary	GIT1_boundary
17	36665066	36665134	69	1	0.00856807	F(2,3)=34.32	R3	2	2	2	95.92	86.05	100	0.9667	0.9474	0.8462	0.8824	1	1	-80413	on_intron	36584421-36585453	80646	-	5'	ARHGAP23	36584720-36668628	protein_coding	-9.87	13.95	4.08	intron	ARHGAP23_intron
17	36766646	36766715	70	1	0.0105077	F(2,3)=29.77	R2	2	2	2	37.89	42.68	27.69	0.4048	0.3585	0.4259	0.4286	0.2727	0.2857	4464	-	36761729-36763118	-3596	CpGI_shelf	3'	SRCIN1	36686259-36762183	protein_coding	4.79	-14.99	-10.2	promoter	SRCIN1_promoter
17	37969211	37969278	68	4	0.0104863	F(2,3)=29.81	R3	2	2	2	81.53	75.21	96.77	0.8415	0.7867	0.7647	0.7188	0.9767	0.96	-51229	on_intron	38024146-38024637	55360	-	3'	IKZF3	37913968-38020441	protein_coding	-6.32	21.56	15.24	intron	IKZF3_intron
17	44879929	44880097	169	1	0.0153109	F(2,3)=22.83	R1	2	2	2	100	100	90	1	1	1	1	0.8824	0.9231	-16152	on_intron	44895801-44897025	16929	-	3'	WNT3	44841694-44896082	protein_coding	0	-10	-10	intron	WNT3_intron
17	65361160	65361223	64	5	0.00722817	F(2,3)=38.62	R1	2	2	2	73.36	69.49	59.19	0.7233	0.7636	0.697	0.6867	0.5887	0.5976	-1582	on_intron	65362344-65362837	1615	CpGI_shore	3'	PSMD12	65334032-65362743	protein_coding	-3.87	-10.3	-14.17	intron	PSMD12_intron
17	72272298	72272392	95	2	0.0123675	F(2,3)=26.55	R2	2	2	2	84.05	91.93	76.32	0.863	0.8222	0.9307	0.9	0.7619	0.7647	-2005	on_intron	72208475-72210290	63824	-	5'	DNAI2	72270386-72311022	protein_coding	7.88	-15.61	-7.73	intron	DNAI2_intron
17	72439270	72439329	60	3	0.0460838	F(2,3)=10.17	R2	2	2	2	16.45	24.74	12.3	0.1633	0.1667	0.26	0.2045	0.1143	0.1346	-12276	on_intron	72426784-72428977	12487	-	5'	GPRC5C	72427052-72446719	protein_coding	8.29	-12.44	-4.15	intron	GPRC5C_intron
17	74522171	74522304	134	6	0.0222055	F(2,3)=17.49	R3	2	2	2	82.99	82.14	92.59	0.8269	0.8333	0.8145	0.8333	0.9464	0.9038	1568	-	74496993-74497632	25179	-	5'	PRCD	74523871-74541458	protein_coding	-0.85	10.45	9.6	promoter	PRCD_promoter
17	78398477	78398610	134	6	0.0469103	F(2,3)=10.03	R3	2	2	2	77.83	75.27	90.7	0.812	0.7419	0.7457	0.7647	0.934	0.8807	-9644	on_intron	78388438-78390025	10040	-	5'	ENDOV	78388965-78411886	protein_coding	-2.56	15.43	12.87	intron	ENDOV_intron
18	18883435	18883614	180	1	0.000178748	F(2,3)=471.21	R2	2	2	2	91.53	95.24	76.56	0.913	0.9167	0.96	0.9492	0.7727	0.7619	-61410	on_intron	18821384-18823349	62052	-	5'	GREB1L	18822203-19102791	protein_coding	3.71	-18.68	-14.97	intron	GREB1L_intron
18	40696075	40696163	89	1	0.00829806	F(2,3)=35.10	R3	2	2	2	85.96	78.95	100	0.8788	0.8333	0.7778	0.8182	1	1	419	-	42258984-42260795	1564633	-	3'	RIT2	40323192-40695657	protein_coding	-7.01	21.05	14.04	promoter	RIT2_promoter
18	43986600	43986692	93	1	0.0171954	F(2,3)=21.02	R3	2	2	2	33.33	34.43	54	0.3235	0.3409	0.3824	0.2963	0.5429	0.5333	-72504	on_intron	43913346-43914477	73255	-	5'	RNF165	43914187-44040783	protein_coding	1.1	19.57	20.67	intron	RNF165_intron
18	72224747	72224818	72	1	0.0271053	F(2,3)=15.12	R1	2	2	2	100	100	87.5	1	1	1	1	0.8462	0.9091	-23142	on_intron	72162936-72164039	61812	-	5'	CNDP1	72201675-72252261	protein_coding	0	-12.5	-12.5	intron	CNDP1_intron
18	77938024	77938217	194	5	0.0233143	F(2,3)=16.88	R3	2	2	2	81.2	72.85	93.48	0.8545	0.7742	0.7326	0.7231	0.96	0.9205	-67404	on_intron	78004029-78005671	67455	-	3'	PARD6G	77915115-78005429	protein_coding	-8.35	20.63	12.28	intron	PARD6G_intron
[truncated: 182 more rows]

## Sheet: Table S7
Supplementary Table S7: 28 Genes related with Early Response and Functional Categories
[truncated: 29 more rows]

## Sheet: Table S8
Supplementary Table S8: 53 Genes related with Late Response and Functional Categories
[truncated: 54 more rows]

[truncated: 1 more sheets: Table S9]
